# Supplementary material for: Quantifying global colonization pressures of alien vertebrates from wildlife trade
Source: Nat Commun. 2023 Nov 30;14:7914. doi: 10.1038/s41467-023-43754-6 (PMC10689770; doi:10.1038/s41467-023-43754-6)
Supplement: Supplementary file 4 — Supplementary Data 1 [file 41467_2023_43754_MOESM4_ESM.xlsx]

## Sheet: description
Families and number of species in families for trade species in GLVTD

## Sheet: Mammals
Family	Number of species in the family
Sciuridae	76
Chlamyphoridae	8
Canidae	31
Cercopithecidae	95
Mephitidae	6
Dasypodidae	2
Caviidae	7
Bovidae	106
Chinchillidae	4
Camelidae	3
Lemuridae	15
Felidae	38
Didelphidae	13
Macropodidae	29
Myrmecophagidae	3
Pteropodidae	38
Herpestidae	15
Acrobatidae	2
Potoroidae	5
Dasyuridae	12
Otariidae	11
Cervidae	35
Callitrichidae	32
Castoridae	2
Cebidae	17
Rhinocerotidae	5
Megalonychidae	2
Hyaenidae	4
Dasyproctidae	7
Giraffidae	2
Muridae	87
Phocidae	11
Peramelidae	5
Vombatidae	2
Elephantidae	2
Mustelidae	44
Procyonidae	10
Ornithorhynchidae	1
Leporidae	22
Tayassuidae	3
Pseudocheiridae	4
Petauridae	4
Phascolarctidae	1
Emballonuridae	1
Suidae	12
Tachyglossidae	2
Phalangeridae	7
Tupaiidae	8
Ursidae	8
Capromyidae	1
Phyllostomidae	15
Nesomyidae	5
Erethizontidae	4
Bathyergidae	5
Hystricidae	8
Macroscelididae	3
Cheirogaleidae	9
Myocastoridae	1
Tragulidae	7
Aotidae	7
Equidae	7
Galagidae	7
Viverridae	17
Lorisidae	8
Octodontidae	2
Orycteropodidae	1
Atelidae	17
Pitheciidae	20
Erinaceidae	9
Antilocapridae	1
Monodontidae	2
Vespertilionidae	12
Delphinidae	19
Cricetidae	46
Phocoenidae	4
Procaviidae	4
Bradypodidae	1
Cuniculidae	2
Tenrecidae	5
Pedetidae	2
Calomyscidae	2
Spalacidae	4
Ctenodactylidae	1
Heteromyidae	5
Gliridae	9
Eupleridae	4
Dipodidae	6
Soricidae	11
Daubentoniidae	1
Iniidae	1
Petromuridae	1
Molossidae	3
Talpidae	8
Odobenidae	1
Cyclopedidae	1
Nandiniidae	1
Noctilionidae	1
Hipposideridae	2
Hylobatidae	12
Diatomyidae	1
Manidae	6
Megadermatidae	1
Hominidae	6
Prionodontidae	2
Tarsiidae	6
Ailuridae	1
Balaenopteridae	3
Indriidae	6
Tapiridae	4
Platanistidae	1
Hippopotamidae	3
Ochotonidae	3
Platacanthomyidae	1
Dugongidae	2
Trichechidae	3
Lepilemuridae	3
Anomaluridae	3
Physeteridae	1
Moschidae	1
Balaenidae	1
Mormoopidae	1
Chaeropodidae	1
Rhinolophidae	1
Caenolestidae	1
Miniopteridae	1

## Sheet: Birds
Family	Number of species in the family
Icteridae	54
Psittacidae	316
Ardeidae	41
Anatidae	145
Sturnidae	56
Rheidae	2
Estrildidae	91
Numididae	4
Rallidae	39
Columbidae	152
Fringillidae	105
Thraupidae	132
Anhimidae	2
Cariamidae	2
Ciconiidae	18
Cathartidae	7
Cracidae	34
Corvidae	51
Tinamidae	16
Ploceidae	56
Furnariidae	11
Phasianidae	111
Accipitridae	178
Laridae	45
Picidae	43
Musophagidae	20
Cacatuidae	21
Pelecanidae	7
Cardinalidae	23
Phoenicopteridae	6
Threskiornithidae	23
Ramphastidae	29
Sagittariidae	1
Spheniscidae	12
Turdidae	47
Charadriidae	28
Viduidae	14
Acanthizidae	3
Cuculidae	35
Caprimulgidae	11
Meliphagidae	27
Petroicidae	4
Alcedinidae	24
Acrocephalidae	7
Aegothelidae	1
Megapodiidae	5
Maluridae	5
Anhingidae	2
Anseranatidae	1
Otididae	17
Artamidae	9
Burhinidae	8
Ptilonorhynchidae	7
Cinclosomatidae	1
Pachycephalidae	5
Campephagidae	14
Dicaeidae	8
Dicruridae	9
Casuariidae	4
Coraciidae	10
Falconidae	49
Gruidae	15
Recurvirostridae	3
Hirundinidae	11
Jacanidae	6
Leiotrichidae	57
Menuridae	1
Meropidae	11
Sulidae	2
Strigidae	107
Scolopacidae	48
Oreoicidae	1
Oriolidae	12
Pandionidae	1
Phalacrocoracidae	12
Pittidae	16
Podargidae	1
Pomatostomidae	2
Psophodidae	2
Pycnonotidae	37
Glareolidae	7
Corcoracidae	1
Struthionidae	2
Podicipedidae	7
Turnicidae	7
Tytonidae	7
Muscicapidae	65
Regulidae	3
Zosteropidae	17
Aegithalidae	5
Trochilidae	125
Motacillidae	13
Bucerotidae	42
Pipridae	13
Cinclidae	2
Coliidae	5
Emberizidae	27
Eurypygidae	1
Irenidae	2
Passeridae	14
Nectariniidae	28
Panuridae	1
Prunellidae	3
Scopidae	1
Sylviidae	2
Sittidae	5
Lybiidae	14
Upupidae	1
Malaconotidae	8
Odontophoridae	11
Haematopodidae	4
Cisticolidae	13
Laniidae	10
Phoeniculidae	1
Tyrannidae	22
Pluvianidae	1
Psophiidae	3
Pteroclidae	8
Phaethontidae	1
Cotingidae	19
Parulidae	16
Alcidae	17
Passerellidae	21
Bombycillidae	3
Mimidae	11
Gaviidae	3
Momotidae	2
Chloropseidae	8
Timaliidae	18
Megalaimidae	16
Calyptomenidae	1
Vangidae	1
Alaudidae	14
Apodidae	7
Certhiidae	3
Phylloscopidae	16
Platysteiridae	1
Eurylaimidae	5
Rostratulidae	1
Trogonidae	14
Pellorneidae	13
Paridae	17
Platylophidae	1
Vireonidae	6
Paradisaeidae	24
Capitonidae	4
Mitrospingidae	1
Brachypteraciidae	1
Stercorariidae	2
Remizidae	3
Troglodytidae	7
Rhipiduridae	7
Monarchidae	7
Procellariidae	8
Indicatoridae	1
Paradoxornithidae	10
Alcippeidae	1
Scotocercidae	10
Stenostiridae	3
Aegithinidae	1
Conopophagidae	1
Fregatidae	1
Locustellidae	6
Nyctibiidae	1
Bucconidae	1
Thamnophilidae	5
Strigopidae	2
Diomedeidae	3
Apterygidae	3
Aramidae	1
Modulatricidae	1
Balaenicipitidae	1
Bernieridae	2
Calcariidae	2
Neosittidae	1
Donacobiidae	1
Dromadidae	1
Dulidae	1
Elachuridae	1
Eupetidae	1
Callaeidae	2
Hydrobatidae	3
Hylocitreidae	1
Hypocoliidae	1
Ifritidae	1
Leptosomidae	1
Mohoidae	1
Mohouidae	2
Nesospingidae	1
Notiomystidae	1
Tityridae	1
Pedionomidae	1
Peucedramidae	1
Rhinocryptidae	2
Rhagologidae	1
Rhynochetidae	1
Sapayoidae	1
Urocynchramidae	1
Zeledoniidae	1
Galbulidae	2
Macrosphenidae	2
Mesitornithidae	1
Cnemophilidae	3
Picathartidae	1
family	1
Polioptilidae	1
Acanthisittidae	1

## Sheet: Reptiles
Family	Number of species in the family
Alligatoridae	7
Emydidae	36
Colubridae	219
Lacertidae	60
Crocodylidae	14
Viperidae	159
Testudinidae	48
Helodermatidae	2
Dipsadidae	76
Pythonidae	37
Sphenodontidae	1
Iguanidae	36
Dactyloidae	67
Crotaphytidae	6
Natricidae	51
Gekkonidae	230
Phrynosomatidae	46
Varanidae	57
Chelidae	18
Podocnemididae	7
Teiidae	43
Pelomedusidae	8
Geoemydidae	59
Eublepharidae	23
Phyllodactylidae	22
Gerrhosauridae	15
Scincidae	127
Kinosternidae	19
Trionychidae	23
Diplodactylidae	51
Boidae	48
Anguidae	33
Anniellidae	1
Xantusiidae	5
Elapidae	80
Agamidae	116
Acrochordidae	2
Typhlopidae	11
Amphisbaenidae	3
Aniliidae	1
Pareidae	3
Sphaerodactylidae	44
Atractaspididae	6
Gymnophthalmidae	8
Corytophanidae	8
Lamprophiidae	17
Chamaeleonidae	134
Cheloniidae	6
Carettochelyidae	1
Homalopsidae	10
Opluridae	6
Chelydridae	3
Cordylidae	37
Cylindrophiidae	2
Pseudoxyrhophiidae	14
Hoplocercidae	1
Grayiidae	3
Lanthanotidae	1
Tropiduridae	28
Pygopodidae	3
Liolaemidae	2
Loxocemidae	1
Carphodactylidae	17
Platysternidae	1
Polychrotidae	2
Pseudaspididae	2
Psammophiidae	18
Pseudoxenodontidae	3
Shinisauridae	1
Trogonophidae	1
Tropidophiidae	12
Xenodermidae	2
Xenopeltidae	1
Xenosauridae	4
Gavialidae	1
Dermochelyidae	1
Bolyeridae	1
Dermatemydidae	1
Leiosauridae	1
Dibamidae	1
Calamariidae	1
Prosymnidae	1

## Sheet: Amphibians
Family	Number of species in the family
Dendrobatidae	61
Ambystomatidae	21
Cryptobranchidae	3
Microhylidae	41
Leptodactylidae	11
Pipidae	12
Typhlonectidae	3
Plethodontidae	44
Bombinatoridae	6
Proteidae	4
Phyllomedusidae	17
Hylidae	66
Salamandridae	56
Hemiphractidae	5
Bufonidae	80
Hyperoliidae	39
Mantellidae	32
Megophryidae	9
Pelobatidae	3
Sirenidae	4
Pyxicephalidae	3
Scaphiopodidae	6
Amphiumidae	3
Arthroleptidae	21
Alytidae	5
Ascaphidae	1
Herpelidae	3
Rhacophoridae	46
Myobatrachidae	5
Hemisotidae	1
Ceratophryidae	10
Limnodynastidae	9
Ptychadenidae	4
Dermophiidae	3
Pelodryadidae	25
Brevicipitidae	3
Ranidae	61
Dicroglossidae	22
Hynobiidae	12
Centrolenidae	9
Conrauidae	4
Ceratobatrachidae	5
Eleutherodactylidae	9
Nasikabatrachidae	1
Odontophrynidae	1
Allophrynidae	1
Calyptocephalellidae	1
Phrynobatrachidae	3
Telmatobiidae	2
Ichthyophiidae	4
Caeciliidae	1
Craugastoridae	1
Aromobatidae	2
