# Supplementary material for: Quantifying global colonization pressures of alien vertebrates from wildlife trade
Source: Nat Commun. 2023 Nov 30;14:7914. doi: 10.1038/s41467-023-43754-6 (PMC10689770; doi:10.1038/s41467-023-43754-6)
Supplement: Supplementary file 5 — Supplementary Data 2 [file 41467_2023_43754_MOESM5_ESM.xlsx]

## Sheet: description
Number of alien species in live wildlife trade across countries or regions based on GLVTD

## Sheet: Vertebrates
Country or region codes (ISO2)	Number of alien species in trade
AR	690
AU	805
AT	1152
BS	257
BE	1693
BM	238
BR	571
BG	343
CA	2713
CL	581
CN	1045
CO	425
CR	362
HR	444
CZ	2349
DK	1327
EC	156
GB	2731
EE	290
FI	443
FR	2017
DE	3171
GR	545
GP	19
GT	547
HK	1362
HU	1036
IE	481
IL	1079
IT	1342
JM	149
JP	2521
LV	270
LU	146
MY	1418
MX	1044
NL	2361
AN	290
NZ	679
NO	476
PE	303
PL	1241
PT	921
RU	1222
SG	1350
SK	602
SI	291
ZA	1170
ES	1697
LK	540
SE	907
CH	1764
TH	1108
TT	248
TN	193
UA	704
AE	1011
US	4600
ZW	263
ID	1012
KH	63
KR	1339
VN	346
TG	163
JO	359
PH	725
MM	189
AM	193
AZ	236
BY	225
GE	240
LT	208
RS	169
TL	100
AL	55
AD	65
ME	93
GM	69
SC	57
SB	63
HN	213
LC	72
HT	83
MC	125
BH	466
MV	177
AG	60
CU	203
KI	44
WS	51
BT	42
MD	235
RO	436
BZ	78
DM	69
LS	35
LI	48
PK	560
UG	118
GH	280
CM	159
PA	617
BN	206
TZ	248
TR	611
KE	180
ML	217
GA	149
VE	352
SA	525
SY	146
UZ	304
MK	78
NG	208
NP	234
DZ	126
CV	63
DJ	36
NA	379
BW	152
RW	50
PS	35
BI	76
AO	169
UY	251
MU	254
SN	205
NI	244
NR	36
CY	376
OM	310
IS	183
BJ	177
GQ	56
TD	43
VU	23
IR	227
IQ	164
KP	240
BO	120
CD	124
LY	185
MG	195
MZ	196
SL	51
MH	58
BD	372
IN	402
KM	44
ER	60
MR	34
SS	97
PW	33
LR	95
MA	232
PY	135
KW	410
QA	475
GD	56
MT	330
UK	123
CG	61
ET	60
KZ	230
SV	237
MW	61
EG	353
ZM	114
AF	57
BD	7
LB	351
FJ	39
MN	49
MS	7
SD	85
KT	13
GN	174
GW	30
PG	41
GY	128
ST	10
YE	41
DO	223
ZC	373
DD	492
SU	374
TW	1137
XX	884
NE	62
KY	113
BB	165
PR	37
YU	260
BF	20
VI	15
AW	135
MO	174
GI	53
SJ	1
RE	106
NC	58
KG	84
MQ	17
CI	122
CS	137
TM	34
SR	180
JE	202
IM	92
SZ	83
GF	6
KN	39
AI	29
GG	110
XV	176
WF	1
IO	3
AS	13
BA	42
VG	56
TJ	46
MF	15
SH	2
NU	1
KV	8
UM	2
PF	9
LA	60
CF	18
HS	5
SM	21
CC	5
SO	12
TK	21
CK	7
TO	16
WI	12
GU	17
VS	19
CW	163
SX	83
NF	5
GL	42
VC	12
PC	9
TC	21
PM	6
VA	9
BQ	28
BL	1
YD	2
FO	8
YT	8
PN	1
CX	5
FK	1
FM	1
GS	2
WE	1
ZR	3
TF	2
TV	7
HM	9
FS	1
TP	8

## Sheet: Mammals
Country or region codes (ISO2)	Number of alien species in trade
AR	103
AU	256
AT	216
BS	57
BE	282
BM	37
BR	132
BG	101
CA	408
CL	112
CN	230
CO	139
CR	88
HR	151
CZ	487
DK	281
EC	63
GB	508
EE	117
FI	100
FR	377
DE	543
GR	73
GP	5
GT	128
HK	124
HU	246
IE	135
IL	236
IT	259
JM	45
JP	404
LV	110
LU	37
MY	248
MX	238
NL	420
AN	45
NZ	179
NO	82
PE	73
PL	323
PT	206
RU	290
SG	254
SK	137
SI	80
ZA	267
ES	295
LK	153
SE	180
CH	295
TH	193
TT	57
TN	53
UA	183
AE	239
US	727
ZW	37
ID	201
KH	19
KR	197
VN	80
TG	34
JO	55
PH	123
MM	72
AM	63
AZ	99
BY	87
GE	49
LT	75
RS	42
TL	46
AL	18
AD	26
ME	26
GM	20
SC	20
SB	16
HN	47
LC	26
HT	21
MC	56
BH	95
MV	25
AG	19
CU	83
KI	20
WS	20
BT	17
MD	97
RO	131
BZ	25
DM	23
LS	10
LI	15
PK	125
UG	36
GH	74
CM	59
PA	107
BN	40
TZ	37
TR	133
KE	50
ML	41
GA	43
VE	89
SA	121
SY	46
UZ	90
MK	31
NG	61
NP	34
DZ	52
CV	18
DJ	11
NA	56
BW	32
RW	14
PS	16
BI	23
AO	39
UY	77
MU	37
SN	50
NI	55
NR	11
CY	53
OM	52
IS	17
BJ	59
GQ	13
TD	15
VU	9
IR	52
IQ	31
KP	60
BO	51
CD	20
LY	46
MG	27
MZ	24
SL	18
MH	21
BD	71
IN	94
KM	11
ER	18
MR	13
SS	19
PW	11
LR	13
MA	72
PY	39
KW	65
QA	93
GD	6
MT	39
UK	14
CG	15
ET	15
KZ	68
SV	42
MW	19
EG	75
ZM	26
AF	17
BD	3
LB	45
FJ	8
MN	21
MS	4
SD	13
KT	6
GN	19
GW	5
PG	8
GY	23
ST	4
YE	12
DO	35
ZC	124
DD	148
SU	109
TW	130
XX	202
NE	9
KY	13
BB	8
PR	8
YU	57
BF	3
VI	2
AW	9
MO	17
GI	15
SJ	1
RE	6
NC	9
KG	26
MQ	3
CI	12
CS	28
TM	12
SR	14
JE	30
IM	24
SZ	14
GF	2
KN	7
AI	8
GG	4
XV	24
WF	1
IO	1
AS	2
BA	10
VG	10
TJ	9
MF	1
SH	1
NU	1
KV	1
UM	1
PF	1
LA	10
CF	3
HS	2
SM	2
CC	2
SO	3
TK	1
CK	1
TO	2
WI	2
GU	4
VS	5
CW	1
SX	6
NF	1

## Sheet: Birds
Country or region codes (ISO2)	Number of alien species in trade
AR	305
AU	266
AT	449
BS	180
BE	830
BM	147
BR	334
CA	888
CL	264
CN	357
CO	179
CR	154
HR	162
CY	263
CZ	807
DK	535
EC	67
GB	992
EE	112
FI	149
FR	711
DE	1030
GR	331
GP	12
GT	192
HK	489
HU	331
IE	140
IL	409
IT	513
JM	87
JP	765
LV	92
LU	82
MY	463
MX	390
NL	896
AN	192
NZ	214
NO	255
PG	14
PE	168
PL	442
PT	540
RU	373
SG	845
SK	219
SI	92
ZA	598
ES	733
LK	305
SE	299
CH	643
TH	422
TT	131
TN	112
UA	230
AE	484
US	1638
VN	130
ID	341
PH	322
JO	222
LB	194
KR	308
VE	200
BD	267
DZ	55
BO	52
KH	23
LA	34
YE	22
KW	298
MM	81
PK	346
TG	46
IS	114
WS	24
GH	96
KE	62
MT	225
QA	321
MD	94
ML	136
HN	100
PS	15
TL	43
IR	112
BH	289
UY	72
PA	366
NI	86
NR	21
AO	109
OM	183
MW	37
GQ	33
TD	18
BJ	57
RO	109
BY	72
GA	85
BN	135
IQ	121
NP	176
KP	66
SA	302
AL	25
AD	26
ME	22
LT	79
CM	54
CV	28
CD	80
DJ	20
GM	43
LY	122
MG	75
MZ	103
NA	236
SC	27
SL	20
MH	31
SB	40
LC	35
IN	179
MU	167
HT	39
BW	106
ER	26
MR	15
RW	25
MC	51
MV	143
PW	16
AG	35
CU	103
KI	16
BI	30
LR	66
MA	112
SN	135
BG	132
BT	20
BZ	42
GD	46
EG	173
FJ	27
MN	21
DM	35
CG	30
ET	24
LS	15
SD	52
LI	23
TR	274
NG	81
PY	49
KM	15
AF	39
AZ	99
SV	58
AM	109
TZ	103
MS	3
UZ	150
SS	71
BD	3
UG	30
GE	97
KZ	109
UK	4
VU	8
GW	13
ZW	208
ZM	71
TJ	20
KT	4
MK	25
KG	22
SY	75
GN	124
GY	47
ST	5
XX	431
YU	183
DD	246
ZC	174
SU	168
RE	76
TW	356
DO	158
NE	26
KY	87
BB	111
GL	36
SZ	47
AW	111
VC	11
PC	7
CI	97
VG	36
PR	23
SR	102
TC	17
AS	11
CK	6
XV	122
GI	28
VI	10
KN	23
NC	47
MQ	11
PF	4
TO	6
AI	21
MO	16
PM	6
GU	7
CF	13
CS	88
BA	26
JE	117
IM	57
GG	79
SM	12
RS	82
VA	5
CW	90
TM	17
BQ	28
SO	7
SX	51
MF	13
BL	1
BF	14
YD	2
FO	4
GF	3
YT	2
PN	1
TK	8
CX	1
KV	5
FK	1
UM	1
FM	1
GS	1
WE	1
WI	8
ZR	1
VS	10

## Sheet: Reptiles
Country or region codes (ISO2)	Number of alien species in trade
AR	245
AU	242
AT	431
BS	15
BE	457
BM	45
BR	96
BG	74
CA	1074
CN	386
CO	87
HR	119
CZ	828
DK	420
GB	964
EE	53
FI	177
FR	718
DE	1312
GR	127
GP	2
GT	189
HK	603
HU	361
IE	169
IL	281
IT	480
JM	17
JP	1034
LV	47
LU	27
MY	546
MX	341
NL	850
AN	38
NZ	209
NO	128
PE	55
PL	351
PT	150
RU	457
SG	203
SK	226
SI	109
ZA	276
ES	507
LK	65
SE	336
CH	695
TH	387
TT	54
UA	262
US	1740
KP	98
IN	117
PH	217
VN	115
CM	39
CG	15
UG	51
KH	20
KR	658
GH	85
TG	75
BJ	53
AE	236
SB	7
TZ	93
PG	19
BA	6
ID	360
MM	29
JO	75
UK	87
OM	74
MZ	64
CR	107
TL	11
LI	10
MU	49
BY	57
RO	136
VE	57
TR	177
UZ	58
NI	87
LT	44
SV	107
ME	44
AD	12
PK	83
NG	53
AZ	31
PA	129
MD	39
BN	31
QA	55
BO	16
UY	92
CL	171
BH	74
CU	17
IR	61
SN	19
NA	82
DM	11
EG	91
MW	5
AM	20
VU	5
SA	89
BD	30
MR	6
AO	19
CY	53
ET	20
ZW	17
KT	3
PY	44
ML	37
DZ	18
HN	55
BD	1
BW	10
PS	4
MT	52
KW	47
KE	63
SS	5
KZ	51
ZM	17
IQ	12
AL	11
CV	16
MH	5
LC	10
HT	21
ER	14
MC	17
KI	8
IM	10
LB	96
RW	10
BZ	11
GD	4
NR	4
IS	13
TN	26
GN	30
GQ	9
TD	10
GA	16
GW	12
NP	17
CD	24
DJ	4
GM	6
LY	17
MG	90
SC	9
SL	10
KG	36
MN	7
LS	10
SD	20
KM	17
EC	18
MV	9
SY	23
PW	6
AG	5
WS	7
BI	22
LR	15
MK	20
BT	4
MA	47
GE	78
ZC	72
SU	89
XX	213
DD	92
TW	509
YU	20
CI	12
BB	39
MO	128
RE	23
SH	1
DO	24
KN	4
AW	14
MQ	3
GY	53
CS	12
YE	7
SZ	22
JE	43
TJ	17
VI	3
GG	27
BF	3
RS	40
TO	7
TM	5
XV	30
CW	54
VG	10
SR	47
SM	7
KY	8
PF	4
PR	5
IO	2
VC	1
GI	10
LA	11
GL	6
NE	25
NC	2
MF	1
KV	2
TF	2
SX	21
FO	1
GF	1
ST	1
YT	6
CF	2
HS	3
SO	2
PC	2
FJ	4
AF	1
CX	4
GS	1
TC	4
TK	11
TV	5
ZR	1
HM	8
NF	3
FS	1
VS	3
VA	3
WI	2
GU	4
TP	7
CC	3

## Sheet: Amphibians
Country or region codes (ISO2)	Number of alien species in trade
AU	41
AT	56
BE	124
CA	343
HR	12
CZ	227
DK	91
GB	267
EE	8
FI	17
FR	211
DE	286
HK	146
HU	98
IL	153
IT	90
JP	318
LV	21
MX	75
NL	195
NZ	77
PL	125
PT	25
RU	102
SG	48
SI	10
ZA	29
ES	162
SE	92
CH	131
UA	29
US	495
CN	72
PH	63
BR	9
TH	106
KP	16
VN	21
LA	5
BT	1
IN	12
MY	161
RO	60
TR	27
ID	110
LT	10
KR	176
UK	18
IE	37
LK	17
SS	2
PA	15
GT	38
AZ	7
IR	2
CR	13
BH	8
AE	52
AR	37
UY	10
VE	6
NG	13
CO	20
KE	5
MM	7
UZ	6
NI	16
MT	14
BG	36
SK	20
BY	9
CY	7
MD	5
PK	6
SA	13
GH	25
SC	1
BO	1
IM	1
KM	1
JO	7
SN	1
QA	6
AO	2
BJ	8
ML	3
UG	1
GA	5
NP	7
AL	1
PE	7
DZ	1
CM	7
CV	1
DJ	1
MZ	5
NA	5
SL	3
TZ	15
MH	1
NO	11
HN	11
LC	1
ZW	1
BW	4
ER	2
RW	1
BI	1
LR	1
PY	3
SU	8
TW	142
XX	38
AN	15
SV	30
KZ	2
FO	3
MO	13
CS	9
TG	8
CL	34
EC	8
IS	39
JE	12
GE	16
TT	6
GR	14
ME	1
RS	5
CW	18
MU	1
RE	1
BD	4
LB	16
MA	1
BM	9
MG	3
MC	1
PR	1
AD	1
OM	1
AG	1
TN	2
DD	6
ZC	3
SR	17
SY	2
EG	14
DO	6
HM	1
NE	2
BB	7
HT	2
TV	2
KN	5
BS	5
GY	5
KY	5
NF	1
GU	2
VA	1
KH	1
MK	2
GN	1
TP	1
CI	1
VU	1
ZR	1
TO	1
CG	1
TK	1
AW	1
SX	5
AM	1
GQ	1
ET	1
VS	1
