# Supplementary material for: Quantifying global colonization pressures of alien vertebrates from wildlife trade
Source: Nat Commun. 2023 Nov 30;14:7914. doi: 10.1038/s41467-023-43754-6 (PMC10689770; doi:10.1038/s41467-023-43754-6)
Supplement: Supplementary file 6 — Supplementary Data 3 [file 41467_2023_43754_MOESM6_ESM.xlsx]

## Sheet: description
List of established alien species in trade in GLVTD

## Sheet: Mammals
Established trade species	Family
Viverra tangalunga	Viverridae
Vulpes vulpes	Canidae
Martes martes	Mustelidae
Nasua nasua	Procyonidae
Macaca sylvanus	Cercopithecidae
Chlorocebus sabaeus	Cercopithecidae
Macaca fascicularis	Cercopithecidae
Axis axis	Cervidae
Sciurus vulgaris	Sciuridae
Paradoxurus hermaphroditus	Viverridae
Antilope cervicapra	Bovidae
Cercopithecus mona	Cercopithecidae
Hippotragus niger	Bovidae
Alcelaphus buselaphus	Bovidae
Rusa timorensis	Cervidae
Rangifer tarandus	Cervidae
Castor canadensis	Castoridae
Callosciurus finlaysonii	Sciuridae
Vicugna vicugna	Camelidae
Lepus europaeus	Leporidae
Chaetophractus villosus	Chlamyphoridae
Lama guanicoe	Camelidae
Boselaphus tragocamelus	Bovidae
Aepyceros melampus	Bovidae
Kobus leche	Bovidae
Callithrix geoffroyi	Callitrichidae
Callithrix penicillata	Callitrichidae
Glis glis	Gliridae
Mus musculus	Muridae
Rupicapra rupicapra	Bovidae
Mustela nivalis	Mustelidae
Rusa unicolor	Cervidae
Eutamias sibiricus	Sciuridae
Procyon lotor	Procyonidae
Macaca nigra	Cercopithecidae
Muntiacus reevesi	Cervidae
Atlantoxerus getulus	Sciuridae
Eulemur mongoz	Lemuridae
Eulemur fulvus	Lemuridae
Aonyx cinereus	Mustelidae
Callithrix jacchus	Callitrichidae
Ammotragus lervia	Bovidae
Hemitragus jemlahicus	Bovidae
Odocoileus virginianus	Cervidae
Mustela erminea	Mustelidae
Lepus corsicanus	Leporidae
Herpestes fuscus	Herpestidae
Macaca mulatta	Cercopithecidae
Bandicota bengalensis	Muridae
Bandicota indica	Muridae
Potamochoerus larvatus	Suidae
Cervus canadensis	Cervidae
Trichosurus vulpecula	Phalangeridae
Macropus eugenii	Macropodidae
Ondatra zibethicus	Cricetidae
Dasyprocta punctata	Dasyproctidae
Neovison vison	Mustelidae
Lepus nigricollis	Leporidae
Mustela sibirica	Mustelidae
Civettictis civetta	Viverridae
Rattus rattus	Muridae
Macaca arctoides	Cercopithecidae
Rattus norvegicus	Muridae
Macropus parma	Macropodidae
Nyctereutes procyonoides	Canidae
Damaliscus pygargus	Bovidae
Sciurus niger	Sciuridae
Oreamnos americanus	Bovidae
Erythrocebus patas	Cercopithecidae
Suncus murinus	Soricidae
Herpestes edwardsii	Herpestidae
Paguma larvata	Viverridae
Gazella arabica	Bovidae
Macaca cyclopis	Cercopithecidae
Myocastor coypus	Myocastoridae
Tenrec ecaudatus	Tenrecidae
Odocoileus hemionus	Cervidae
Dasyprocta leporina	Dasyproctidae
Cuniculus paca	Cuniculidae
Lepus californicus	Leporidae
Genetta genetta	Viverridae
Viverricula indica	Viverridae
Vulpes lagopus	Canidae
Semnopithecus entellus	Cercopithecidae
Dama dama	Cervidae
Lycalopex griseus	Canidae
Equus zebra	Equidae
Sciurus carolinensis	Sciuridae
Sus scrofa	Suidae
Marmota marmota	Sciuridae
Axis porcinus	Cervidae
Capra ibex	Bovidae
Ovibos moschatus	Bovidae
Cervus nippon	Cervidae
Connochaetes gnou	Bovidae
Cervus elaphus	Cervidae
Tragelaphus angasii	Bovidae
Ceratotherium simum	Rhinocerotidae
Sousa plumbea	Delphinidae
Apodemus sylvaticus	Muridae
Callosciurus erythraeus	Sciuridae
Bettongia penicillata	Potoroidae
Funambulus pennantii	Sciuridae
Lagorchestes hirsutus	Macropodidae
Lagostrophus fasciatus	Macropodidae
Lasiorhinus latifrons	Vombatidae
Macropus agilis	Macropodidae
Macropus fuliginosus	Macropodidae
Macropus giganteus	Macropodidae
Macropus rufogriseus	Macropodidae
Petaurus breviceps	Petauridae
Phascolarctos cinereus	Phascolarctidae
Pseudocheirus peregrinus	Pseudocheiridae
Sarcophilus harrisii	Dasyuridae
Tachyglossus aculeatus	Tachyglossidae
Vombatus ursinus	Vombatidae
Gazella subgutturosa	Bovidae
Dasypus novemcinctus	Dasypodidae
Hydrochoerus hydrochaeris	Caviidae
Saimiri sciureus	Cebidae
Sapajus nigritus	Cebidae
Tamandua tetradactyla	Myrmecophagidae
Alces alces	Cervidae
Didelphis virginiana	Didelphidae
Ovis canadensis	Bovidae
Peromyscus maniculatus	Cricetidae
Tamias striatus	Sciuridae
Tamiasciurus hudsonicus	Sciuridae
Martes zibellina	Mustelidae
Hippopotamus amphibius	Hippopotamidae
Saguinus oedipus	Callitrichidae
Macaca nemestrina	Cercopithecidae
Eliomys quercinus	Gliridae
Didelphis marsupialis	Didelphidae
Nanger soemmerringii	Bovidae
Erinaceus europaeus	Erinaceidae
Capra aegagrus	Bovidae
Meles meles	Mustelidae
Elephas maximus	Elephantidae
Muntiacus muntjak	Cervidae
Babyrousa babyrussa	Suidae
Callosciurus notatus	Sciuridae
Callosciurus prevostii	Sciuridae
Phalanger orientalis	Phalangeridae
Spilocuscus maculatus	Phalangeridae
Trachypithecus auratus	Cercopithecidae
Capreolus capreolus	Cervidae
Mustela putorius	Mustelidae
Myodes glareolus	Cricetidae
Hystrix cristata	Hystricidae
Lepus capensis	Leporidae
Martes melampus	Mustelidae
Daubentonia madagascariensis	Daubentoniidae
Eulemur albifrons	Lemuridae
Varecia variegata	Lemuridae
Atelerix algirus	Erinaceidae
Capra sibirica	Bovidae
Connochaetes taurinus	Bovidae
Petrogale penicillata	Macropodidae
Wallabia bicolor	Macropodidae
Micromys minutus	Muridae
Dendrolagus matschiei	Macropodidae
Sciurus stramineus	Sciuridae
Castor fiber	Castoridae
Marmota bobak	Sciuridae
Mustela lutreola	Mustelidae
Macaca leonina	Cercopithecidae
Sapajus apella	Cebidae
Sciurus anomalus	Sciuridae
Microtus arvalis	Cricetidae
Bison bison	Bovidae
Cricetomys gambianus	Nesomyidae
Oryx gazella	Bovidae
Ovis gmelini	Bovidae

## Sheet: Birds
Established trade species	Family
Phasianus colchicus	Phasianidae
Alectoris rufa	Phasianidae
Columba livia	Columbidae
Passer domesticus	Passeridae
Numida meleagris	Numididae
Streptopelia decaocto	Columbidae
Callipepla californica	Odontophoridae
Chloris chloris	Fringillidae
Anser anser	Anatidae
Sturnus vulgaris	Sturnidae
Carduelis carduelis	Fringillidae
Acridotheres cristatellus	Sturnidae
Pavo cristatus	Phasianidae
Cygnus olor	Anatidae
Passer montanus	Passeridae
Acridotheres tristis	Sturnidae
Gallus gallus	Phasianidae
Lonchura punctulata	Estrildidae
Meleagris gallopavo	Phasianidae
Acanthis flammea	Fringillidae
Turdus philomelos	Turdidae
Fringilla coelebs	Fringillidae
Anas platyrhynchos	Anatidae
Alauda arvensis	Alaudidae
Pycnonotus jocosus	Pycnonotidae
Spilopelia senegalensis	Columbidae
Struthio camelus	Struthionidae
Spilopelia chinensis	Columbidae
Turdus merula	Turdidae
Aix galericulata	Anatidae
Myiopsitta monachus	Psittacidae
Alopochen aegyptiaca	Anatidae
Alexandrinus krameri	Psittacidae
Oxyura jamaicensis	Anatidae
Branta canadensis	Anatidae
Leptotila jamaicensis	Columbidae
Colinus virginianus	Odontophoridae
Streptopelia roseogrisea	Columbidae
Tiaris olivaceus	Thraupidae
Foudia madagascariensis	Ploceidae
Francolinus pondicerianus	Phasianidae
Amandava amandava	Estrildidae
Pycnonotus cafer	Pycnonotidae
Euodice malabarica	Estrildidae
Alectoris chukar	Phasianidae
Pycnonotus leucotis	Pycnonotidae
Threskiornis aethiopicus	Threskiornithidae
Euodice cantans	Estrildidae
Palaeornis eupatria	Psittacidae
Forpus passerinus	Psittacidae
Alectoris graeca	Phasianidae
Psittacus erithacus	Psittacidae
Euplectes franciscanus	Ploceidae
Estrilda melpoda	Estrildidae
Serinus canaria	Fringillidae
Estrilda astrild	Estrildidae
Pitangus sulphuratus	Tyrannidae
Geopelia striata	Columbidae
Bubulcus ibis	Ardeidae
Nesoenas picturatus	Columbidae
Lonchura oryzivora	Estrildidae
Agapornis personatus	Psittacidae
Agapornis fischeri	Psittacidae
Lyrurus tetrix	Phasianidae
Perdix perdix	Phasianidae
Anser indicus	Anatidae
Psittacara erythrogenys	Psittacidae
Cairina moschata	Anatidae
Cacatua sulphurea	Cacatuidae
Gallus varius	Phasianidae
Agapornis canus	Psittacidae
Streptopelia capicola	Columbidae
Turtur tympanistria	Columbidae
Vini peruviana	Psittacidae
Lonchura malacca	Estrildidae
Mimus gilvus	Mimidae
Sicalis flaveola	Thraupidae
Aegypius monachus	Accipitridae
Ploceus cucullatus	Ploceidae
Linaria cannabina	Fringillidae
Crotophaga ani	Cuculidae
Lagonosticta senegala	Estrildidae
Lagopus muta	Phasianidae
Acridotheres fuscus	Sturnidae
Gymnorhina tibicen	Artamidae
Leiothrix lutea	Leiotrichidae
Neochmia temporalis	Estrildidae
Ramphocelus dimidiatus	Thraupidae
Lonchura castaneothorax	Estrildidae
Zosterops lateralis	Zosteropidae
Psittacara chloropterus	Psittacidae
Synoicus chinensis	Phasianidae
Francolinus francolinus	Phasianidae
Cyanopica cyanus	Corvidae
Trichoglossus haematodus	Psittacidae
Psittacula alexandri	Psittacidae
Gracula religiosa	Sturnidae
Coturnix japonica	Phasianidae
Pternistis erckelii	Phasianidae
Lonchura atricapilla	Estrildidae
Euplectes orix	Ploceidae
Euplectes afer	Ploceidae
Lonchura striata	Estrildidae
Gracupica contra	Sturnidae
Bambusicola thoracicus	Phasianidae
Pica pica	Corvidae
Acridotheres ginginianus	Sturnidae
Agapornis pullarius	Psittacidae
Acridotheres grandis	Sturnidae
Acridotheres cinereus	Sturnidae
Lonchura leucogastroides	Estrildidae
Gracupica nigricollis	Sturnidae
Lonchura maja	Estrildidae
Estrilda troglodytes	Estrildidae
Crithagra mozambica	Fringillidae
Anas melleri	Anatidae
Turnix nigricollis	Turnicidae
Coturnix coturnix	Phasianidae
Agapornis lilianae	Psittacidae
Dacelo novaeguineae	Alcedinidae
Platycercus eximius	Psittacidae
Platycercus elegans	Psittacidae
Cacatua galerita	Cacatuidae
Corvus frugilegus	Corvidae
Athene noctua	Strigidae
Nycticorax caledonicus	Ardeidae
Cereopsis novaehollandiae	Anatidae
Anser caerulescens	Anatidae
Sturnia pagodarum	Sturnidae
Francolinus pintadeanus	Phasianidae
Taeniopygia guttata	Estrildidae
Amadina fasciata	Estrildidae
Taeniopygia castanotis	Estrildidae
Ploceus melanocephalus	Ploceidae
Alectoris barbara	Phasianidae
Spinus cucullatus	Fringillidae
Amazona amazonica	Psittacidae
Vidua macroura	Viduidae
Spermestes cucullata	Estrildidae
Ara macao	Psittacidae
Ara ararauna	Psittacidae
Chalcophaps indica	Columbidae
Ara chloropterus	Psittacidae
Cacatua goffiniana	Cacatuidae
Amazona viridigenalis	Psittacidae
Amazona ventralis	Psittacidae
Brotogeris versicolurus	Psittacidae
Agapornis roseicollis	Psittacidae
Melopsittacus undulatus	Psittacidae
Nymphicus hollandicus	Cacatuidae
Eupsittula canicularis	Psittacidae
Geopelia cuneata	Columbidae
Aratinga nenday	Psittacidae
Ploceus manyar	Ploceidae
Margaroperdix madagarensis	Phasianidae
Crithagra flaviventris	Fringillidae
Pternistis afer	Phasianidae
Bonasa umbellus	Phasianidae
Uraeginthus angolensis	Estrildidae
Tyto alba	Tytonidae
Garrulax leucolophus	Leiotrichidae
Psilopogon lineatus	Megalaimidae
Dendrocygna arcuata	Anatidae
Pycnonotus aurigaster	Pycnonotidae
Streptopelia tranquebarica	Columbidae
Acridotheres melanopterus	Sturnidae
Mycteria leucocephala	Ciconiidae
Mycteria cinerea	Ciconiidae
Chloephaga picta	Anatidae
Cygnus atratus	Anatidae
Copsychus saularis	Muscicapidae
Prosopeia tabuensis	Psittacidae
Lamprotornis superbus	Sturnidae
Ploceus jacksoni	Ploceidae
Chrysolophus pictus	Phasianidae
Netta rufina	Anatidae
Paroaria coronata	Thraupidae
Ara severus	Psittacidae
Crithagra leucopygia	Fringillidae
Pterorhinus caerulatus	Leiotrichidae
Pterorhinus pectoralis	Leiotrichidae
Icterus pectoralis	Icteridae
Tetraogallus himalayensis	Phasianidae
Lophura leucomelanos	Phasianidae
Phasianus versicolor	Phasianidae
Pterocles exustus	Pteroclidae
Uraeginthus bengalus	Estrildidae
Eupsittula pertinax	Psittacidae
Estrilda coerulescens	Estrildidae
Ortalis canicollis	Cracidae
Lophospingus pusillus	Thraupidae
Amazona ochrocephala	Psittacidae
Tangara episcopus	Thraupidae
Streptopelia bitorquata	Columbidae
Rhea pennata	Rheidae
Casuarius casuarius	Casuariidae
Dromaius novaehollandiae	Casuariidae
Apteryx australis	Apterygidae
Nothoprocta perdicaria	Tinamidae
Anas acuta	Anatidae
Aix sponsa	Anatidae
Phoenicopterus ruber	Phoenicopteridae
Eos reticulata	Psittacidae
Tanygnathus lucionensis	Psittacidae
Ortalis ruficauda	Cracidae
Alectura lathami	Megapodiidae
Syrmaticus reevesii	Phasianidae
Chrysolophus amherstiae	Phasianidae
Falcipennis canadensis	Phasianidae
Callipepla squamata	Odontophoridae
Callipepla gambelii	Odontophoridae
Colinus cristatus	Odontophoridae
Phalcoboenus chimango	Falconidae
Cathartes aura	Cathartidae
Bubo virginianus	Strigidae
Goura cristata	Columbidae
Trichoglossus chlorolepidotus	Psittacidae
Vini ultramarina	Psittacidae
Cacatua alba	Cacatuidae
Cacatua sanguinea	Cacatuidae
Gallirallus australis	Rallidae
Hypotaenidia owstoni	Rallidae
Porphyrio mantelli	Rallidae
Apteryx haastii	Apterygidae
Megapodius pritchardii	Megapodiidae
Eupsittula nana	Psittacidae
Amazona oratrix	Psittacidae
Pternistis hildebrandti	Phasianidae
Perdicula asiatica	Phasianidae
Ocyphaps lophotes	Columbidae
Vini kuhlii	Psittacidae
Glossopsitta concinna	Psittacidae
Pelecanus philippensis	Pelecanidae
Paroaria capitata	Thraupidae
Oreortyx pictus	Odontophoridae
Icterus icterus	Icteridae
Rubigula melanictera	Pycnonotidae
Pycnonotus goiavier	Pycnonotidae
Sicalis luteola	Thraupidae
Phonipara canora	Thraupidae
Pycnonotus leucogenys	Pycnonotidae
Zenaida macroura	Columbidae
Garrulax canorus	Leiotrichidae
Cardinalis cardinalis	Cardinalidae
Haemorhous mexicanus	Fringillidae
Eclectus roratus	Psittacidae
Zosterops japonicus	Zosteropidae
Serinus canicollis	Fringillidae
Euplectes albonotatus	Ploceidae
Crithagra dorsostriata	Fringillidae
Macrocephalon maleo	Megapodiidae
Tetrao urogallus	Phasianidae
Leucocarbo bougainvilliorum	Phalacrocoracidae
Amazona albifrons	Psittacidae
Amazona autumnalis	Psittacidae
Lophura nycthemera	Phasianidae
Ortalis vetula	Cracidae
Zenaida asiatica	Columbidae
Pomatorhinus ruficollis	Timaliidae
Ploceus philippinus	Ploceidae
Leiothrix argentauris	Leiotrichidae
Siva cyanouroptera	Leiotrichidae
Ploceus vitellinus	Ploceidae
Estrilda perreini	Estrildidae
Philesturnus carunculatus	Callaeidae
Eolophus roseicapilla	Cacatuidae
Corvus brachyrhynchos	Corvidae
Zosterops palpebrosus	Zosteropidae
Jacana jacana	Jacanidae
Anseranas semipalmata	Anseranatidae
Gallinula chloropus	Rallidae
Cacatua tenuirostris	Cacatuidae
Pyrrhura leucotis	Psittacidae
Callocephalon fimbriatum	Cacatuidae
Cacatua leadbeateri	Cacatuidae
Paradisaea apoda	Paradisaeidae
Urocissa erythroryncha	Corvidae
Passer hispaniolensis	Passeridae
Amandava formosa	Estrildidae
Spermestes fringilloides	Estrildidae
Tadorna variegata	Anatidae
Pseudonigrita arnaudi	Ploceidae
Ploceus velatus	Ploceidae
Spinus yarrellii	Fringillidae
Corvus macrorhynchos	Corvidae
Eudynamys scolopaceus	Cuculidae
Aplonis panayensis	Sturnidae
Oriolus chinensis	Oriolidae
Eos bornea	Psittacidae
Ploceus intermedius	Ploceidae
Vidua paradisaea	Viduidae
Pycnonotus sinensis	Pycnonotidae
Polyplectron napoleonis	Phasianidae
Alcippe morrisonia	Alcippeidae
Threskiornis melanocephalus	Threskiornithidae
Branta leucopsis	Anatidae
Tadorna ferruginea	Anatidae
Spatula clypeata	Anatidae
Phoenicopterus chilensis	Phoenicopteridae
Porphyrio porphyrio	Rallidae
Columbina passerina	Columbidae
Psittacara mitratus	Psittacidae
Psittacara holochlorus	Psittacidae
Brotogeris chiriri	Psittacidae
Amazona finschi	Psittacidae
Anas bahamensis	Anatidae
Anser cygnoid	Anatidae
Aythya ferina	Anatidae
Callonetta leucophrys	Anatidae
Phalacrocorax carbo	Phalacrocoracidae
Phoeniconaias minor	Phoenicopteridae
Ploceus galbula	Ploceidae
Amazona aestiva	Psittacidae
Psittacara acuticaudatus	Psittacidae
Poicephalus crassus	Psittacidae
Poicephalus senegalus	Psittacidae
Acridotheres burmannicus	Sturnidae
Cyanoramphus novaezelandiae	Psittacidae
Cygnus buccinator	Anatidae
Gymnogyps californianus	Cathartidae
Falco peregrinus	Falconidae
Dendragapus obscurus	Phasianidae
Rhynchopsitta pachyrhyncha	Psittacidae
Phoenicopterus roseus	Phoenicopteridae
Accipiter gentilis	Accipitridae
Dendrocygna viduata	Anatidae
Paroaria dominicana	Thraupidae
Oena capensis	Columbidae
Leucosarcia melanoleuca	Columbidae
Phaps chalcoptera	Columbidae
Paroaria gularis	Thraupidae
Vidua chalybeata	Viduidae
Gubernatrix cristata	Thraupidae
Stagonopleura guttata	Estrildidae
Fulica americana	Rallidae
Geopelia humeralis	Columbidae
Melanocorypha mongolica	Alaudidae
Barnardius zonarius	Psittacidae
Caloenas nicobarica	Columbidae
Dendrocygna autumnalis	Anatidae
Sporophila angolensis	Thraupidae
Tangara palmarum	Thraupidae
Nycticorax nycticorax	Ardeidae
Egretta garzetta	Ardeidae
Quelea quelea	Ploceidae
Limosa limosa	Scolopacidae
Bubo bubo	Strigidae
Dendrocygna bicolor	Anatidae
Milvus milvus	Accipitridae
Ciconia ciconia	Ciconiidae
Tachyphonus rufus	Thraupidae
Cyanerpes cyaneus	Thraupidae
Pterorhinus chinensis	Leiotrichidae
Pterorhinus sannio	Leiotrichidae
Pterorhinus lanceolatus	Leiotrichidae
Suthora webbiana	Paradoxornithidae
Ianthocincla cineracea	Leiotrichidae
Pterorhinus perspicillatus	Leiotrichidae
Pterorhinus albogularis	Leiotrichidae

## Sheet: Reptiles
Established trade species	Family
Brachylophus bulabula	Iguanidae
Anolis cristatellus	Dactyloidae
Calotes versicolor	Agamidae
Podarcis muralis	Lacertidae
Lacerta viridis	Lacertidae
Ctenosaura similis	Iguanidae
Brachylophus fasciatus	Iguanidae
Indotestudo elongata	Testudinidae
Pelusios subniger	Pelomedusidae
Chelydra serpentina	Chelydridae
Chrysemys picta	Emydidae
Caiman crocodilus	Alligatoridae
Hemidactylus frenatus	Gekkonidae
Gallotia caesaris	Lacertidae
Lacerta bilineata	Lacertidae
Phelsuma guimbeaui	Gekkonidae
Stellagama stellio	Agamidae
Diploderma swinhonis	Agamidae
Testudo graeca	Testudinidae
Emys orbicularis	Emydidae
Trachemys scripta	Emydidae
Macroprotodon cucullatus	Colubridae
Chamaeleo chamaeleon	Chamaeleonidae
Chalcides ocellatus	Scincidae
Tarentola mauritanica	Phyllodactylidae
Cyclura nubila	Iguanidae
Gekko hokouensis	Gekkonidae
Melanochelys trijuga	Geoemydidae
Gehyra mutilata	Gekkonidae
Lepidodactylus lugubris	Gekkonidae
Ctenosaura pectinata	Iguanidae
Podarcis siculus	Lacertidae
Gonatodes albogularis	Sphaerodactylidae
Hemiphyllodactylus typus	Gekkonidae
Protobothrops mucrosquamatus	Viperidae
Phelsuma lineata	Gekkonidae
Indotyphlops braminus	Typhlopidae
Anolis carolinensis	Dactyloidae
Vipera ammodytes	Viperidae
Hemidactylus turcicus	Gekkonidae
Python bivittatus	Pythonidae
Testudo hermanni	Testudinidae
Iguana iguana	Iguanidae
Leiocephalus carinatus	Tropiduridae
Testudo marginata	Testudinidae
Hemidactylus angulatus	Gekkonidae
Anolis aeneus	Dactyloidae
Anolis garmani	Dactyloidae
Anolis porcatus	Dactyloidae
Boiga irregularis	Colubridae
Trachylepis quinquetaeniata	Scincidae
Trachylepis striata	Scincidae
Agama agama	Agamidae
Chamaeleo calyptratus	Chamaeleonidae
Anolis grahami	Dactyloidae
Phelsuma grandis	Gekkonidae
Furcifer polleni	Chamaeleonidae
Ebenavia inunguis	Gekkonidae
Pelodiscus sinensis	Trionychidae
Varanus salvator	Varanidae
Ameiva ameiva	Teiidae
Chamaeleo africanus	Chamaeleonidae
Sphaerodactylus notatus	Sphaerodactylidae
Hemidactylus mabouia	Gekkonidae
Hemidactylus brookii	Gekkonidae
Hemidactylus platycephalus	Gekkonidae
Phyllodactylus reissii	Phyllodactylidae
Chelonoidis denticulata	Testudinidae
Anolis distichus	Dactyloidae
Graptemys geographica	Emydidae
Pseudemys nelsoni	Emydidae
Lampropholis delicata	Scincidae
Leiolepis rubritaeniata	Agamidae
Varanus exanthematicus	Varanidae
Leioheterodon madagascariensis	Pseudoxyrhophiidae
Hemidactylus parvimaculatus	Gekkonidae
Gekko gecko	Gekkonidae
Varanus indicus	Varanidae
Sphaerodactylus argus	Sphaerodactylidae
Tarentola annularis	Phyllodactylidae
Varanus niloticus	Varanidae
Anolis leachii	Dactyloidae
Eutropis multifasciata	Scincidae
Hemidactylus platyurus	Gekkonidae
Mediodactylus kotschyi	Gekkonidae
Lycodon aulicus	Colubridae
Hemidactylus garnotii	Gekkonidae
Anolis sagrei	Dactyloidae
Palea steindachneri	Trionychidae
Cyrtopodion scabrum	Gekkonidae
Phelsuma cepediana	Gekkonidae
Furcifer pardalis	Chamaeleonidae
Pantherophis guttatus	Colubridae
Sphaerodactylus elegans	Sphaerodactylidae
Subdoluseps bowringii	Scincidae
Anolis allisoni	Dactyloidae
Phelsuma laticauda	Gekkonidae
Sphaerodactylus vincenti	Sphaerodactylidae
Leiocephalus schreibersii	Tropiduridae
Basiliscus basiliscus	Corytophanidae
Anolis extremus	Dactyloidae
Anolis trinitatis	Dactyloidae
Salvator rufescens	Teiidae
Trioceros jacksonii	Chamaeleonidae
Gonatodes vittatus	Sphaerodactylidae
Phelsuma dubia	Gekkonidae
Apalone spinifera	Trionychidae
Bradypodion ventrale	Chamaeleonidae
Bradypodion pumilum	Chamaeleonidae
Gonatodes caudiscutatus	Sphaerodactylidae
Salvator merianae	Teiidae
Anolis equestris	Dactyloidae
Subsessor bocourti	Homalopsidae
Emoia cyanura	Scincidae
Xenochrophis vittatus	Natricidae
Ornithuroscincus noctua	Scincidae
Basiliscus vittatus	Corytophanidae
Geochelone gigantea	Testudinidae
Mauremys reevesii	Geoemydidae
Nactus pelagicus	Gekkonidae
Emoia impar	Scincidae
Boa constrictor	Boidae
Natrix maura	Natricidae
Python sebae	Pythonidae
Calotes mystaceus	Agamidae
Chondrodactylus bibronii	Gekkonidae
Anolis cybotes	Dactyloidae
Python molurus	Pythonidae
Lamprolepis smaragdina	Scincidae
Acrochordus javanicus	Acrochordidae
Amyda cartilaginea	Trionychidae
Apalone ferox	Trionychidae
Chersina angulata	Testudinidae
Chlamydosaurus kingii	Agamidae
Crotalus atrox	Viperidae
Crotalus viridis	Viperidae
Crotaphytus collaris	Crotaphytidae
Cuora flavomarginata	Geoemydidae
Furcifer oustaleti	Chamaeleonidae
Graptemys pseudogeographica	Emydidae
Hemorrhois hippocrepis	Colubridae
Lampropeltis californiae	Colubridae
Leiolepis belliana	Agamidae
Lissemys punctata	Trionychidae
Macrochelys temminckii	Chelydridae
Naja kaouthia	Elapidae
Elaphe taeniura	Colubridae
Intellagama lesueurii	Agamidae
Podocnemis expansa	Podocnemididae
Pseudemys concinna	Emydidae
Stigmochelys pardalis	Testudinidae
Tiliqua rugosa	Scincidae
Tiliqua scincoides	Scincidae
Timon lepidus	Lacertidae
Varanus gouldii	Varanidae
Varanus rosenbergi	Varanidae
Vipera aspis	Viperidae
Zamenis longissimus	Colubridae
Actinemys marmorata	Emydidae
Anguis fragilis	Anguidae
Anolis chlorocyanus	Dactyloidae
Aspidoscelis velox	Teiidae
Ctenosaura hemilopha	Iguanidae
Elgaria multicarinata	Anguidae
Hierophis viridiflavus	Colubridae
Lophognathus temporalis	Agamidae
Lygodactylus capensis	Gekkonidae
Natrix tessellata	Natricidae
Nerodia fasciata	Natricidae
Nerodia sipedon	Natricidae
Phrynosoma cornutum	Phrynosomatidae
Plestiodon inexpectatus	Scincidae
Psammodromus algirus	Lacertidae
Psammodromus hispanicus	Lacertidae
Sceloporus occidentalis	Phrynosomatidae
Sceloporus undulatus	Phrynosomatidae
Storeria dekayi	Natricidae
Uta stansburiana	Phrynosomatidae
Amphisbaena fuliginosa	Amphisbaenidae
Cuora amboinensis	Geoemydidae
Opheodrys aestivus	Colubridae
Tupinambis teguixin	Teiidae
Pantherophis alleghaniensis	Colubridae
Lycodon capucinus	Colubridae
Pseudemys rubriventris	Emydidae
Elaphe climacophora	Colubridae
Notechis scutatus	Elapidae
Hebius vibakari	Natricidae
Gehyra oceanica	Gekkonidae
Malpolon monspessulanus	Psammophiidae
Mauremys sinensis	Geoemydidae
Anolis gingivinus	Dactyloidae
Aspidites melanocephalus	Pythonidae
Zamenis scalaris	Colubridae
Kinixys natalensis	Testudinidae

## Sheet: Amphibians
Established trade species	Family
Duttaphrynus melanostictus	Bufonidae
Ichthyosaura alpestris	Salamandridae
Triturus carnifex	Salamandridae
Litoria raniformis	Pelodryadidae
Litoria fallax	Pelodryadidae
Taricha granulosa	Salamandridae
Fejervarya cancrivora	Dicroglossidae
Pleurodeles waltl	Salamandridae
Pelophylax ridibundus	Ranidae
Discoglossus pictus	Alytidae
Lissotriton montandoni	Salamandridae
Scinax ruber	Hylidae
Pleurodema brachyops	Leptodactylidae
Ptychadena mascareniensis	Ptychadenidae
Fejervarya limnocharis	Dicroglossidae
Polypedates leucomystax	Rhacophoridae
Triturus marmoratus	Salamandridae
Litoria aurea	Pelodryadidae
Lithobates sphenocephalus	Ranidae
Lithobates clamitans	Ranidae
Dendrobates auratus	Dendrobatidae
Osteopilus septentrionalis	Hylidae
Rhinella marina	Bufonidae
Hyla meridionalis	Hylidae
Kaloula pulchra	Microhylidae
Bufotes viridis	Bufonidae
Lithobates catesbeianus	Ranidae
Eleutherodactylus johnstonei	Eleutherodactylidae
Proteus anguinus	Proteidae
Bombina variegata	Bombinatoridae
Xenopus laevis	Pipidae
Scinax quinquefasciatus	Hylidae
Hoplobatrachus rugulosus	Dicroglossidae
Sclerophrys regularis	Bufonidae
Hylarana erythraea	Ranidae
Lithobates grylio	Ranidae
Bufo japonicus	Bufonidae
Alytes obstetricans	Alytidae
Lithobates heckscheri	Ranidae
Polypedates megacephalus	Rhacophoridae
Litoria ewingii	Pelodryadidae
Ingerophrynus biporcatus	Bufonidae
Sclerophrys gutturalis	Bufonidae
Pelophylax saharicus	Ranidae
Hoplobatrachus tigerinus	Dicroglossidae
Sylvirana guentheri	Ranidae
Eleutherodactylus martinicensis	Eleutherodactylidae
Desmognathus monticola	Plethodontidae
Dryophytes squirellus	Hylidae
Dryophytes cinereus	Hylidae
Eleutherodactylus planirostris	Eleutherodactylidae
Sclerophrys mauritanica	Bufonidae
Pelophylax lessonae	Ranidae
Bombina bombina	Bombinatoridae
Ambystoma tigrinum	Ambystomatidae
Scinax x-signatus	Hylidae
Microhyla fissipes	Microhylidae
Bufo gargarizans	Bufonidae
Limnodynastes tasmaniensis	Limnodynastidae
Engystomops pustulosus	Leptodactylidae
Pipa parva	Pipidae
Pseudacris regilla	Hylidae
Pelophylax nigromaculatus	Ranidae
Zhangixalus arboreus	Rhacophoridae
Desmognathus quadramaculatus	Plethodontidae
Plethodon cinereus	Plethodontidae
Necturus maculosus	Proteidae
Rana temporaria	Ranidae
Lissotriton vulgaris	Salamandridae
Lissotriton helveticus	Salamandridae
Ommatotriton ophryticus	Salamandridae
Hyla intermedia	Hylidae
Limnodynastes dorsalis	Limnodynastidae
Eurycea cirrigera	Plethodontidae
Rana aurora	Ranidae
Desmognathus fuscus	Plethodontidae
Rana draytonii	Ranidae
Anaxyrus americanus	Bufonidae
Litoria dentata	Pelodryadidae
Dryophytes japonicus	Hylidae
Lithobates berlandieri	Ranidae
Lithobates pipiens	Ranidae
Lithobates sylvaticus	Ranidae
Lithobates septentrionalis	Ranidae
Pseudotriton ruber	Plethodontidae
Bufo bufo	Bufonidae

## Sheet: References
References
Adamopoulou, C. & Legakis, A. First account on the occurrence of selected invasive alien vertebrates in Greece. BioInvasions Records 5, 189-196, doi:10.3391/bir.2016.5.4.01 (2016)
Alonso Bosch, R. & Borroto Páez, R. First record from Cuba of the introduced mourning gecko, Lepidodactylus lugubris (Duméril and Bibron, 1836). BioInvasions Records 6, 297-300, doi:10.3391/bir.2017.6.3.16 (2017).
Alshamlih, M. Rüppell’s weaver, Ploceus galbula Rüppell, 1880 invasion of the Eastern Arabian Peninsula: potential economic and social impacts. BioInvasions Records 9, 158-164, doi:10.3391/bir.2020.9.1.20 (2020).
Alshamlih, M., Alzayer, M. & Hajwal, F. Rüppell’s weaver, Ploceus galbula Rüppell, 1880 invasion of the Eastern Arabian Peninsula: potential economic and social impacts. BioInvasions Records 9, 158-164 (2020).
Behm, J. First records of the mourning gecko (Lepidodactylus lugubris Duméril and Bibron, 1836), common house gecko (Hemidactylus frenatus in Duméril, 1836), and Tokay gecko (Gekko gecko Linnaeus, 1758) on Curaçao, Dutch Antilles, and remarks on their Caribbean distributions. BioInvasions Records 8, 34-44, doi:10.3391/bir.2019.8.1.04 (2019).
Behm, J., Busala, G. & Helmus, M. First records of three new lizard species and a range expansion of a fourth lizard species introduced to Aruba. BioInvasions Records 11, 296-306, doi:10.3391/bir.2022.11.1.30 (2022).
Biancolini, D. et al. DAMA: the global Distribution of Alien Mammals database. Ecology 102 ( 2021).
Bisconti, R. Balkan marsh frogs Pelophylax kurtmuelleri (Gayda, 1940) introduced in the Aspromonte National Park, southern Italy. BioInvasions Records 8, 26-33, doi:10.3391/bir.2019.8.1.03 (2019).
Carlos Cruz-Cordovez, I. H., Felipe Espinoza, Kimberly Rizzo, María-Bethsabeth Sarmiento, Nicole Rodas, María-José Coello1, Wilver Bravo,Margarita Lampo. New record of a feral population of Lithobates catesbeianus Shaw, 1802 in a protected area (Santay Island) in the Ecuadorian coast. BioInvasions Records 9, 13, doi:10.3391/bir (2020).
Carretero, M. A. & Pinya, S. The Balearic herpetofauna: a species update and a review on the evidence. Acta Herpetologica 6, 59-80 (2011).
Di Blasio, L. et al. First successful reproduction of the Chinese striped-necked turtle Mauremys sinensis (Gray, 1834) in a European wetland. BioInvasions Records 10, 721-729, doi:10.3391/bir.2021.10.3.22 (2021).
Dyer, E. E., Redding, D. W. & Blackburn, T. M. The global avian invasions atlas, a database of alien bird distributions worldwide. Scientific Data 4, 1-12 (2017).
Edwards, J. et al. The gold tegu, Tupinambis teguixin (Linnaeus, 1758) sensu lato (Squamata: Teiidae): evidence for an established population in Florida. BioInvasions Records 6, 407-410, doi:10.3391/bir.2017.6.4.16 (2017).
Febrer-Serra, M. et al. Invasion of Montpellier snake Malpolon monspessulanus (Hermann, 1809) on Mallorca: new threat to insular ecosystems in an internationally protected area. BioInvasions Records 10, 210-219, doi:10.3391/bir.2021.10.1.22 (2021).
Frantzis, A. A long and deep step in range expansion of an alien marine mammal in the Mediterranean: First record of the Indian Ocean humpback dolphin Sousa plumbea (G. Cuvier, 1829) in the Greek Seas. BioInvasions Records 7, 83-87, doi:10.3391/bir.2018.7.1.13 (2018).
GISD (http://www.iucngisd.org/gisd/)
Ham, C.-H. et al. First report of the Black-headed python (Aspidites melanocephalus Krefft, 1864) found in the wild in the Republic of Korea. BioInvasions Records 11, 571-577, doi:10.3391/bir.2022.11.2.29 (2022).
IUCNredlist (https://www.iucnredlist.org/)
Kang, H.-J. Current distribution of American bullfrog Rana catesbeiana Shaw, 1802 in the Republic of Korea. BioInvasions Records 8, 942-946, doi:10.3391/bir.2019.8.4.23 (2019).
Koo, K. S. & Sung, H.-C. New record of the non-native snapping turtle Chelydra serpentina (Linnaeus, 1758) in the wild of the Republic of Korea. BioInvasions Records 9, 444-449, doi:10.3391/bir.2020.9.2.30 (2020).
Koo, K. S., Park, S.-M., Choi, J. H. & Sung, H.-C. New report of an alligator snapping turtle (Macrochelys temminckii Troost, 1835) introduced into the wild in the Republic of Korea. BioInvasions Records 10, 220-226, doi:10.3391/bir.2021.10.1.23 (2021).
Kraus, F. Alien reptiles and amphibians: a scientific compendium and analysis. Vol. 4 (Springer Science & Business Media, 2008).
Li, X., Liu, X., Kraus, F., Tingley, R. & Li, Y. Risk of biological invasions is concentrated in biodiversity hotspots. Frontiers in Ecology and the Environment 14, 411-417 (2016).
Liebgold, E. The spread of the parthenogenetic mourning gecko, Lepidodactylus lugubris (Duméril and Bibron, 1836) to Paradise Island, The Bahamas, with comments on citizen science observations of non-native herpetofauna. BioInvasions Records 8, 45-49, doi:10.3391/bir.2019.8.1.05 (2019).
Liu, X., Blackburn, T. M., Song, T., Wang, X. & Li, Y. Animal invaders threaten protected areas worldwide. Nature Communications 11, 2892 (2020).
Luna, Á., Romero-Vidal, P., Hiraldo, F. & Tella, J. Cities favour the recent establishment and current spread of the Eurasian collared dove Streptopelia decaocto (Frivaldszky, 1838) in Dominican Republic. BioInvasions Records 7, 95-99, doi:10.3391/bir.2018.7.1.15 (2018).
Luna, L., Vidal, P. R., Hiraldo, F. & Tella, J. L. Cities favour the recent establishment and current spread of the Eurasian collared dove Streptopelia decaocto (Frivaldszky, 1838) in Dominican Republic. BioInvasions Records 7, 95-99 (2018).
Moreira-Arce, D., Hernández, F. & Abufarhue, K. First records of non-native Eurasian wild boar Sus scrofa (Linnaeus, 1758) (Mammalia: Artiodactyla) in a coastal ecosystem of Temperate Forest of south-central Chile. BioInvasions Records 9, 865-872, doi:10.3391/bir.2020.9.4.20 (2020).
NatureServe Explorer (https://www.natureserve.org/explorer)
Nekrasova, O., Tytar, V., Pupins, M. & Čeirāns, A. Range expansion of the alien red-eared slider Trachemys scripta (Thunberg in Schoepff, 1792) (Reptilia, Testudines) in Eastern Europe, with special reference to Latvia and Ukraine. BioInvasions Records 11, 287-295, doi:10.3391/bir.2022.11.1.29 (2022).
Nowakowski, J. & Dulisz, B. The Red-vented Bulbul Pycnonotus cafer (Linnaeus, 1766) – a new invasive bird species breeding in Europe. BioInvasions Records 8, 947-952, doi:10.3391/bir.2019.8.4.24 (2019).
Nowakowski, J. J. & Dulisz, B. The Red-vented Bulbul Pycnonotus cafer (Linnaeus, 1766)–a new invasive bird species breeding in Europe. BioInvasions Records 8, 947-952 (2019).
Oskyrko, O., Sreelatha, L., Hanke, G., Deichse, G. & Carretero, M. Origin of introduced Italian wall lizards, Podarcis siculus (Rafinesque-Schmaltz, 1810) (Squamata: Lacertidae), in North America. BioInvasions Records 11, 1095-1106, doi:10.3391/bir.2022.11.4.26 (2022).
Papatheodoulou, A. et al. Distribution of two invasive alien species of Union concern in Cyprus inland waters. BioInvasions Records 10, 730-740, doi:10.3391/bir.2021.10.3.23 (2021).
Pazos-Nava, F. & Escobedo-Galván, A. First verified record of Anolis sagrei Cocteau in Duméril and Bibron, 1837 from the central Pacific coast of Mexico. BioInvasions Records 8, 568-574, doi:10.3391/bir.2019.8.3.12 (2019).
Pyron, A. Morphology and molecular data reveal invasion of cryptic golden tegus (Tupinambis cryptus Murphy et al., 2016) in Florida. BioInvasions Records 8, 465-470, doi:10.3391/bir.2019.8.2.30 (2019).
Rózsa, L. Railway-facilitated dispersal of the Spanish Sparrow (Passer hispaniolensis) during its current range expansion in the Pannonian Basin. BioInvasions Records 7, 469-473, doi:10.3391/bir.2018.7.4.20 (2018).
Somaweera, R. Historical context, current status and management priorities for introduced Asian house geckos at Ashmore Reef, north-western Australia. BioInvasions Records 9, 408-420, doi:10.3391/bir.2020.9.2.27 (2020).
Soorae, P. The first record of the Asian common toad Duttaphrynus melanostictus Schneider, 1799 in Abu Dhabi, United Arab Emirates. BioInvasions Records 9, 434-443, doi:10.3391/bir.2020.9.2.29 (2020).
Toledo, F. & Measey, J. Invasive frogs in São Paulo display a substantial invasion lag. BioInvasions Records 7, 325-328, doi:10.3391/bir.2018.7.3.15 (2018).
van Doorn, L. et al. Aesthetic aliens: invasion of the beauty rat snake, Elaphe taeniura Cope, 1861 in Belgium, Europe. BioInvasions Records 10, 741-754, doi:10.3391/bir.2021.10.3.24 (2021).
Xiong, W. et al. Distribution and impacts of invasive parrot’s feather (Myriophyllum aquaticum) in China. BioInvasions Records 10, 796-804, doi:10.3391/bir.2021.10.4.04 (2021).
Xu, H. et al. An inventory of invasive alien species in China. NeoBiota 15, 1-26 (2012).
Yoonhyuk Bae, J. P., Siti N. Othman, Yikweon Jang4 and Amaël Borzée. Record of invasive Rana huanrenensis Fei, Ye, and Huang, 1990 and Pelophylax nigromaculatus (Hallowell, 1861) on Ulleung Island, Republic of Korea. BioInvasions Records 11, 9, doi:10.3391/bir (2022).
