# Supplementary material for: Quantifying global colonization pressures of alien vertebrates from wildlife trade
Source: Nat Commun. 2023 Nov 30;14:7914. doi: 10.1038/s41467-023-43754-6 (PMC10689770; doi:10.1038/s41467-023-43754-6)
Supplement: Supplementary file 7 — Supplementary Data 4 [file 41467_2023_43754_MOESM7_ESM.xlsx]

## Sheet: description
Number of established alien species in live wildlife trade across countries or regions based on GLVTD

## Sheet: Vertebrates
Country or region codes (ISO2)	Number of established alien species in trade
ID	69
NZ	87
AU	110
ES	89
CL	25
GI	13
BB	11
CV	13
KN	11
MU	50
PW	14
PG	25
AR	35
AM	8
BR	30
HR	11
MD	8
IN	24
PK	6
UA	20
UY	16
US	288
AZ	11
GE	7
KZ	11
KG	6
GD	13
ST	13
SZ	7
MY	34
NC	12
RE	46
TH	23
TL	14
IS	9
FK	7
GS	4
BE	34
FI	15
DE	45
LU	13
RU	26
SG	53
EC	17
BO	5
CA	61
GP	29
IE	27
PY	4
SE	24
GB	75
MX	50
GA	3
ZW	6
BN	12
KH	8
CO	21
CY	17
GK	4
IM	8
JM	27
LA	6
MM	7
PE	13
PH	29
ZA	34
TW	47
VE	20
VN	9
CZ	18
PT	44
IT	73
NL	34
CH	30
AT	26
EE	11
FR	67
HU	15
JP	85
LT	13
RO	12
RS	10
SK	13
SI	15
UZ	5
KM	26
YT	15
FJ	20
HK	38
SA	16
MG	26
AL	8
BY	10
BG	10
LV	11
MN	18
PL	15
KY	20
CU	36
GR	25
SC	24
DZ	9
BA	6
IR	14
LI	7
MT	8
ME	8
MA	8
MK	8
TN	5
TR	16
DK	22
EG	13
IL	24
LB	6
NO	20
SM	5
SY	7
TJ	3
BW	8
NA	9
PR	77
BH	19
DJ	3
ER	3
GU	22
IQ	5
KE	13
KW	8
OM	17
RW	2
SD	3
TZ	17
YE	9
DM	12
VI	25
AD	9
BD	3
AG	15
DO	29
HT	16
LK	7
SO	4
CI	4
BS	34
BQ	11
BI	3
CN	33
CC	8
AN	11
CD	3
GQ	5
ET	3
TF	6
GL	2
JO	9
LS	4
LY	2
MV	11
MQ	26
MC	4
MS	8
MZ	5
KR	11
MP	13
PS	4
PN	2
LC	16
PM	5
VC	13
SB	8
KP	5
SJ	1
TT	23
AE	26
VA	3
VG	13
AX	6
WS	10
AO	2
AI	12
AW	14
BZ	9
BJ	3
BM	29
IO	12
BF	2
CX	9
CK	10
CR	18
SV	4
FO	5
GF	6
PF	21
GM	2
GH	1
GT	5
GN	2
GW	1
GY	6
HN	8
KI	7
LR	3
MO	4
MW	1
MH	9
FM	11
NR	4
NI	6
NE	2
NG	2
PA	12
QA	13
SH	19
SN	3
SR	6
TG	4
TK	2
TO	11
TM	3
TC	15
UG	2
UM	10
VU	14
WF	6
ZM	3
NF	12
MR	3
CG	2
AQ	1
AS	5
SX	4
TD	2
CW	9
MF	6
SL	1
AF	3
BT	2
CM	2
ML	1
NP	3
EH	1
NU	2
TV	3
CF	1
UK	5
BL	4
IC	3
CP	1
JE	1

## Sheet: Mammals
Country or region codes (ISO2)	Number of established alien species in trade
ID	22
NZ	23
AU	27
ES	20
CL	11
GI	5
BB	2
CV	1
KN	4
MU	5
PW	1
PG	13
AR	15
AM	7
BR	14
HR	8
MD	5
IN	5
PK	1
UA	11
UY	5
US	39
AZ	7
GE	5
KZ	7
KG	4
GD	5
ST	3
SZ	3
MY	8
NC	1
RE	5
TH	9
TL	4
IS	4
FK	4
GS	1
BE	13
FI	8
DE	16
LU	9
RU	18
SG	5
EC	3
BO	2
CA	23
GP	6
IE	14
PY	1
SE	10
GB	20
MX	8
GA	1
ZW	3
BN	3
KH	3
CO	4
CY	7
GK	4
IM	8
JM	4
LA	3
MM	3
PE	5
PH	6
ZA	9
TW	3
VE	1
VN	3
CZ	12
PT	9
IT	31
NL	12
CH	13
AT	12
EE	7
FR	24
HU	10
JP	17
LT	8
RO	9
RS	7
SK	10
SI	10
UZ	3
KM	5
YT	4
FJ	3
HK	4
SA	2
MG	7
AL	6
BY	7
BG	7
LV	6
MN	6
PL	10
KY	1
CU	11
GR	13
SC	2
DZ	4
BA	4
IR	7
LI	4
MT	4
ME	6
MA	3
MK	5
TN	3
TR	7
DK	12
EG	3
IL	2
LB	2
NO	10
SM	4
SY	2
TJ	1
BW	3
NA	3
PR	3
BH	2
DJ	1
ER	2
GU	1
IQ	1
KE	3
KW	1
OM	2
RW	1
SD	2
TZ	2
YE	2
DM	2
VI	2
AD	6
BD	1
AG	3
DO	1
HT	1
LK	1
SO	1
CI	1
BS	1
BQ	1
BI	1
CN	8
CC	1
AN	2
CD	1
GQ	1
ET	1
TF	1
GL	1
JO	1
LS	1
LY	1
MV	1
MQ	3
MC	2
MS	1
MZ	1
KR	3
MP	1
PS	1
PN	1
LC	3
PM	1
VC	2
SB	1
KP	2
SJ	1
TT	2
AE	1
VA	3
VG	2
AX	3

## Sheet: Birds
Country or region codes (ISO2)	Number of established alien species in trade
AL	2
DZ	5
WS	6
AD	3
AO	2
AI	4
AG	6
AR	17
AW	4
AU	64
AT	13
BS	15
BH	16
BD	1
BB	5
BY	3
BE	16
BZ	3
BJ	2
BM	17
BO	2
BQ	5
BA	2
BW	5
BR	9
IO	8
BN	7
BG	3
BF	1
BI	2
CV	8
KH	2
CA	26
KY	8
CL	10
CN	12
CX	4
CC	3
CO	7
KM	11
CD	2
CK	4
CR	6
CI	2
HR	3
CU	17
AN	3
CY	7
CZ	5
DK	9
DJ	1
DM	4
DO	20
EC	6
EG	7
SV	2
SZ	4
FK	3
FO	3
FJ	11
FI	6
FR	33
GF	2
PF	16
GA	1
GM	2
DE	23
GH	1
GI	6
GR	7
GD	2
GP	13
GU	8
GT	2
GN	1
GW	1
GY	1
HT	12
HN	2
HK	26
HU	3
IS	4
ID	28
IR	5
IQ	3
IE	9
IL	18
IT	28
JM	16
JP	42
JO	8
KE	7
KI	4
KP	2
KR	2
KW	6
KG	2
LA	2
LV	4
LB	4
LS	3
LR	3
LI	3
LT	4
LU	3
MO	2
MG	9
MW	1
MY	19
MV	5
MH	4
MQ	16
MU	29
YT	9
MX	21
FM	5
MD	3
ME	2
MS	3
MA	3
MZ	3
NA	4
NR	3
NL	16
NC	8
NZ	55
NI	2
NE	2
NG	1
MK	3
MP	6
NO	9
OM	13
PW	7
PA	4
PG	4
PY	2
PE	5
PH	12
PL	4
PT	28
PR	59
QA	13
RE	27
RO	3
RU	6
RW	1
SH	17
KN	3
LC	2
MN	3
PM	4
VC	6
ST	10
SA	13
SN	2
RS	3
SC	16
SG	37
SK	3
SI	5
SB	2
SO	1
ZA	17
GS	3
ES	37
LK	4
SR	1
SE	12
CH	8
SY	5
TW	32
TJ	2
TZ	13
TH	7
TL	4
TG	2
TK	1
TO	8
TT	14
TR	7
TM	2
TC	8
UG	2
UA	8
AE	23
GB	44
US	135
UM	6
UY	8
UZ	2
VU	8
VE	9
VN	3
VG	4
VI	17
WF	3
YE	6
ZM	3
ZW	3
TF	5
IN	14
MM	2
MT	3
NF	11
AZ	4
PK	3
KZ	4
AX	3
GQ	3
ET	2
MR	2
CG	1
AQ	1
AS	3
SX	2
TD	2
CW	4
EE	3
MF	2
PS	3
SL	1
TN	1
SD	1
GE	2
MC	2
SM	1
AF	1
AM	1
BT	1
CM	1
ER	1
LY	1
ML	1
NP	1
EH	1

## Sheet: Reptiles
Country or region codes (ISO2)	Number of established alien species in trade
VU	5
CR	6
DM	4
DO	6
MN	5
US	92
BN	2
ID	12
KE	3
MY	5
MU	13
OM	2
RE	12
SC	5
VE	7
TO	3
CN	8
GP	5
JP	17
TW	9
DE	3
PH	6
ES	18
CU	6
PR	9
WS	4
AU	13
BZ	6
IO	3
CX	5
CC	4
CO	7
KM	10
CK	5
DJ	1
EC	6
SV	2
FJ	5
PF	4
GT	3
HN	5
KI	2
MG	8
MV	4
MH	4
MX	16
FM	5
NR	1
NP	2
NC	2
NI	3
NU	2
NF	1
PA	6
SH	1
SB	4
SO	2
TG	2
TV	2
UM	3
WF	2
PT	4
MT	1
CY	3
FR	4
IT	9
BE	3
LU	1
GB	2
KH	3
CA	2
GR	4
IL	3
NL	4
ZA	8
CH	5
TH	5
AR	2
UY	2
IN	5
LK	2
CL	3
SR	4
TR	1
AW	8
AN	3
AF	2
AI	5
BS	14
BD	1
BB	2
BJ	1
BF	1
CM	1
KY	10
CF	1
CG	1
CI	1
EG	2
GQ	1
GA	1
IR	2
IQ	1
KW	1
LA	1
MO	2
MR	1
MZ	1
MM	2
NZ	5
NG	1
PK	2
PW	5
PG	6
BM	8
SA	1
SN	1
SG	8
TZ	2
TL	5
TC	5
AE	1
VN	3
YE	1
GU	6
MP	5
VC	2
AG	3
BQ	3
MQ	4
VG	4
VI	4
CV	3
HT	1
GY	4
TT	6
BR	5
GF	3
GD	3
JM	2
MS	2
PY	1
KN	1
LC	7
HK	6
HU	2
YT	2
NA	2
PN	1
TK	1
BO	1
PE	1
AS	1
BT	1
AT	1
BH	1
CZ	1
DK	1
EE	1
FO	1
FI	1
GI	1
GL	1
IS	1
KP	1
KR	4
LV	1
LT	1
NO	1
PL	1
SE	1
UK	1
CW	3
BL	3
MF	3
GN	1
IE	2
SX	2
IC	1
MA	1
CP	1
UA	1

## Sheet: Amphibians
Country or region codes (ISO2)	Number of established alien species in trade
ID	7
PG	2
NZ	4
GB	9
FR	6
NL	2
PT	3
GU	7
US	22
GI	1
BE	2
CN	5
RU	2
ES	14
CH	4
DE	3
MQ	3
PR	6
LC	4
AN	3
BQ	2
MU	3
RE	2
SC	1
JP	9
IT	5
NC	1
BS	4
CA	10
AI	3
AG	3
CR	6
DM	2
JM	5
BM	4
KN	3
VC	3
MN	4
TC	2
VG	3
VI	2
AW	2
AU	6
BB	2
DO	2
GD	3
GP	5
HT	2
MS	2
MP	1
PH	5
SB	1
TW	3
AR	1
BR	2
CO	3
CU	2
EC	2
GR	1
MY	2
MX	5
PE	2
SG	3
TH	2
UY	1
VE	3
GF	1
GY	1
PA	2
TT	1
CL	1
CV	1
MG	2
MV	1
HN	1
HK	2
NI	1
SR	1
VU	1
WF	1
KR	2
UK	4
IL	1
SH	1
AS	1
IO	1
PW	1
KY	1
CK	1
EG	1
FJ	1
PF	1
KI	1
MH	1
FM	1
TV	1
UM	1
SE	1
CW	2
BL	1
MF	1
MA	1
TN	1
TL	1
TM	1
IC	2
JE	1
IE	2
FO	1
TR	1
AE	1
