# Supplementary material for: Quantifying global colonization pressures of alien vertebrates from wildlife trade
Source: Nat Commun. 2023 Nov 30;14:7914. doi: 10.1038/s41467-023-43754-6 (PMC10689770; doi:10.1038/s41467-023-43754-6)
Supplement: Supplementary file 8 — Supplementary Data 5 [file 41467_2023_43754_MOESM8_ESM.xlsx]

## Sheet: Sheet1
Supplementary Data 5. Search phases in different languages used for websites or publications on the sale of mammals across 193 countries. The phases without returned URLs are not listed in the table.
Countries	Phase 1	Phase 2	Phase 3
People's Republic of China	mammals for sale China	卖哺乳动物中国
Mongolia	mammals for sale Mongolia	худалдах хөхтөн амьтад Монгол
Democratic People's Republic of Korea	mammals for sale,North Korea	판매용 포유류 북한
Republic of Korea	mammals for sale Republic of Korea	판매용 포유 동물 대한민국
Japan	mammals for sale Japan	日本で販売されている哺乳類
Republic of the Philippines	mammals for sale Philippines	mamalia untuk dijual Filipina
Republic of Indonesia	mammals for sale Indonesia	mamalia untuk dijual Indonesia
Brunei Darussalam	mammals for sale Brunei	mamalia untuk dijual Negara Brunei Darussalam
Republic of Singapore	mammals for sale Singapore	mamalia untuk dijual Singapura
Kingdom of Thailand	mammals for sale Thailand	สัตว์เลี้ยงลูกด้วยนมสำหรับขาย ประเทศไทย
Malaysia	mammals for sale Malaysia	mamalia untuk dijual di Malaysia
Socialist Republic of Vietnam	mammals for sale Vietnam	động vật có vú để bán Việt Nam
Lao People's Democratic Republic	mammals for sale Lao	ສັດລ້ຽງລູກດ້ວຍນົມເພື່ອຂາຍປະເທດລາວ
Kingdom of Cambodia	mammals for sale Cambodia	ថនិកសត្វសម្រាប់លក់កម្ពុជា។
Union of Myanmar	mammals for sale Myanmar	မြန်မာနိုင်ငံတွင် နို့တိုက်သတ္တဝါများ ရောင်းရန်ရှိသည်။
Kingdom of Bhutan	mammals for sale Bhutan
Democratic Republic of East Timor	mammals for sale East Timor	Mamíferos à venda Timor Leste
Kingdom of Nepal	mammals for sale Nepal
Republic of India	mammals for sale India
People's Republic of Bangladesh	mammals for sale Bangladesh
Democratic Socialist Republic of Sri Lanka	mammals for sale Sri Lanka	ශ්‍රී ලංකාවේ ක්ෂීරපායින් විකිණීමට ඇත
Republic of Maldives	mammals for sale Maldives
Islamic Republic of Pakistan	mammals for sale Pakistan
Islamic State of Afghanistan	mammals for sale Afghanistan	افغانستان د خرڅلاو لپاره تی لرونکي حیوانات
Republic of Tajikistan	mammals for sale Tajikistan	ширхӯрон барои фурӯш Тоҷикистон	продажа млекопитающих Таджикистан
Kyrgyz Republic	mammals for sale Kyrgyz	сатуу үчүн сүт эмүүчүлөр Кыргыз Республикасы	продажа млекопитающих Кыргызстан
Republic of Kazakhstan	mammals for sale Kazakhsta	сүтқоректілерді сату Қазақстан	продажа млекопитающих Казахстан
Republic of Uzbekistan	mammals for sale Uzbekistan	sotiladigan sutemizuvchilar O'zbekiston	продажа млекопитающих Узбекистан
Republic of Turkmenistan	mammals for sale Turkmenistan	süýdemdirijiler Türkmenistan	продажа млекопитающих в Туркменистане
Islamic Republic of Iran	mammals for sale Iran	پستانداران برای فروش ایران
Republic of Iraq	mammals for sale Iraq	ثدييات للبيع العراق
State of Kuwait	mammals for sale Kuwait	ثدييات للبيع الكويت
State of Qatar	mammals for sale Qatar	ثدييات للبيع في قطر
United Arab Emirates	mammals for sale Arab Emirates	ثدييات للبيع الامارات العربية المتحدة
Kingdom of Bahrain	mammals for sale Bahrain	ثدييات للبيع البحرين
Sultanate of Oman	mammals for sale Oman	ثدييات للبيع عمان
Republic of Yemen	mammals for sale Yemen	ثدييات للبيع اليمن
Kingdom of Saudi Arabia	mammals for sale Saudi Arabia
Hashemite Kingdom of Jordan	mammals for sale Jordan	ثدييات للبيع في الاردن
State of Palestine	mammals for sale Palestine	ثدييات للبيع فلسطين
State of Israel	mammals for sale Isreal	יונקים למכירה ישראל
Syrian Arab Republic	mammals for sale Syrian Arab Republic	ثدييات للبيع الجمهورية العربية السورية
Lebanese Republic	mammals for sale Lebanese Republic	ثدييات للبيع الجمهورية اللبنانية
Republic of Cyprus	mammals for sale Cyprus	θηλαστικά προς πώληση Κύπρος	satılık memeliler Kıbrıs
Republic of Turkey	mammals for sale Turkey	Türkiye'de satılık memelile
Republic of Azerbaijan	mammals for sale Azerbaijan	məməlilər satılır Azərbaycan	продажа млекопитающих Азербайджан
Georgia	mammals for sale Georgia	ძუძუმწოვრები იყიდება საქართველოში	млекопитающие на продажу Грузия
Republic of Armenia	mammals for sale Armenia	Վաճառվում են կաթնասուններ Հայաստանում	продажа млекопитающих Армения
Kingdom of Norway	mammals for sale Norway	pattedyr til salgs Norge
Republic of Iceland	mammals for sale Iceland	spendýr til sölu Ísland
Kingdom of Sweden	mammals for sale Sweden	däggdjur till salu Sverige
epublic of Finland	mammals for sale Finland	nisäkkäitä myynnissä Suomessa
epublic of Estonia	mammals for sale Estonia	imetajad müüa Eesti
Republic of Latvia	mammals for sale Latvia	zīdītāju pārdošana Latvija	продажа млекопитающих Латвия
Republic of Lithuania	mammals for sale Lithuania	žinduolių pardavimas Lietuva	продажа млекопитающих Литва
Republic of Belarus	mammals for sale Belarus	млекакормячыя на продаж Беларусь	продажа млекопитающих Беларусь
Russian Federation	mammals for sale Russia	продажа млекопитающих россия
Ukraine	mammals for sale Ukraine	ссавців на продаж Україна
Republic of Moldova	mammals for sale Moldova	mamifere de vanzare Moldova	продажа млекопитающих Молдова
Republic of Poland	mammals for sale Poland	sprzedam ssaki Polska
Czech Republic	mammals for sale Czech	savců na prodej Česká republika
Slovak Republic	mammals for sale Slovak	cicavce predam slovensky
Republic of Hungary	mammals for sale Hungary	emlősök eladók Magyarország
Federal Republic of Germany	mammals for sale Germany	Säugetiere zu verkaufen Deutschland
United kingdom of Great Britain and Northern Ireland	mammals for sale Britain
Ireland	mammals for sale Ireland	mamaigh ar díol in Éirinn
Kingdom of Denmark	mammals for sale Denmark	pattedyr til salg Danmark
Kingdom of the Netherlands	mammals for sale Netherlands	zoogdieren te koop Nederland
Principality of Monaco	mammals for sale Monaco	mammifères à vendre Monaco
French Republic	mammals for sale French	mammifères à vendre France
Kingdom of Belgium	mammals for sale Belgium	zoogdieren te koop België
Grand Duchy of Luxembourg	mammals for sale Luxembourg	mammifères à vendre Luxembourg	Säugetiere zu verkaufen Luxemburg
Republic of Austria	mammals for sale Austra	Säugetiere zu verkaufen Österreich
Swiss Confederation	mammals for sale Swiss	Säugetiere zu verkaufen Schweizerische Eidgenossenschaft	mammifères à vendre Confédération suisse
Principality of Liechtenstein	mammals for sale Liechtenstein	Säugetiere zu verkaufen Liechtenstein
Kingdom of Spain	mammals for sale Spain	venta de mamiferos españa
Principality of Andorra	mammals for sale Andorra	mamífers en venda Andorra
Portuguese Republic	mammals for sale Portuguese Republic	Mamíferos à venda República Portuguesa
Italian Republic	mammals for sale Italy	mammiferi in vendita Italia
Republic of Malta	mammals for sale Malta	mammiferi g[all-bejg[ Malta
Republic of San Marino	mammals for sale San Marino	mammiferi in vendita San Marino
Vatican City State	mammals for sale Vatican City State	mammiferi in vendita Stato della Città del Vaticano
Republic of Slovenia	mammals for sale Slovenia	sesalci naprodaj Slovenija
Republic of Croatia	mammals for sale Croatia	sisavci na prodaju Hrvatska
Bosnia and Herzegovina	mammals for sale Bosnia and Herzegovina	sisari za prodaju Bosna i Hercegovina
Republic of Albania	mammals for sale Albania	gjitare per shitje shqiperi
Romania	mammals for sale Romania	mamifere de vanzare Romania
Republic of Bulgaria	mammals for sale Bulgaria	бозайници за продажба България
Greece	mammals for sale Greece	θηλαστικά προς πώληση Ελληνική Δημοκρατία
Arab Republic of Egypt	mammals for sale Egypt	ثدييات للبيع مصر
Republic of the Sudan	mammals for sale Sudan	ثدييات للبيع جمهورية السودان
The Republic of South Sudan	mammals for sale South Sudan
Federal Democratic Republic of Ethiopia	mammals for sale Ethiopia	የሚሸጡ አጥቢ እንስሳት ኢትዮጵያ
State of Eritrea	mammals for sale Eritrea
Republic of Djibouti	mammals for sale Djibouti	mammifères à vendre Djibouti
Somali Republic	mammals for sale Somalia	naasleyda iibka ah ee Jamhuuriyadda Soomaaliya
Socialist People's Libyan Arab Jamahiriya	mammals for sale Libyan Arab Jamahiriya	ثدييات للبيع الجماهيرية العربية الليبية الشعبية الاشتراكية
Democratic People's Republic of Algeria	mammals for sale Algeria	ثدييات للبيع الجزائر
Republic of Tunisia	mammals for sale Tunisia	ثدييات للبيع تونس
Kingdom of Morocco	mammals for sale Morocco	ثدييات للبيع المغرب
Republic of Cape Verde	mammals for sale Cape Verde	Mamíferos à venda Cabo Verde
Islamic Republic of Mauritania	mammals for sale Mauritania	ثدييات للبيع موريتانيا
Republic of Mali	mammals for sale Mali	mammifères à vendre Mali
Republic of Senegal	mammals for sale Senegal	mammifères à vendre Sénégal
Republic of the Gambia	mammals for sale Gambia
Republic of Guinea-Bissau	mammals for sale Guinea-Bissau	Mamíferos à venda Guiné-Bissau
Republic of Guinea	mammals for sale Guinea	mammifères à vendre Guinée
Republic of Sierra Leone	mammals for sale Sierra Leone
Republic of Liberia	mammals for sale Liberia
Republic of Cote d'Ivoire	mammals for sale Cote d'Ivoire	mammifères à vendre Côte d'Ivoire
Burkina Faso	mammals for sale Burkina Faso	mammifères à vendre Burkina Faso
Republic of Niger	mammals for saleNiger	mammifères à vendre Nige
Republic of Chad	mammals for sale Chad	mammifères à vendre Tchad
Federal Republic of Nigeria	mammals for sale Nigeria
Republic of Ghana	mammals for sale Ghana
Togolese Republic	mammals for sale Togolese Republic	mammifères à vendre République togolaise
Republic of Benin	mammals for sale Benin	mammifères à vendre Bénin
Republic of Cameroon	mammals for sale Cameroon	mammifères à vendre Cameroun
Gabonese Republic	mammals for sale Gabonese Republic	mammifères à vendre République gabonaise
Republic of Equatorial Guinea	mammals for sale Equatorial Guinea	venta de mamiferos Guinea Ecuatorial
Democratic Republic of Sao Tome and Principe	mammals for sale Sao Tome and Principe	Mamíferos para venda São Tomé e Príncipe
Central African Republic	mammals for sale Central African Republic	mammifères à vendre République centrafricaine
Republic of the Congo	mammals for sale Republic of the Congo	mammifères à vendre République du Congo
Democratic Republic of the Congo	mammals for sale Democratic Republic of the Congo	mammals for sale Democratic Republic of the Congo
Republic of Uganda	mammals for sale Uganda
Republic of Rwanda	mammals for sale Rwanda	mammifères à vendre Rwanda
Republic of Burundi	mammals for sale Burundi	mammifères à vendre Burundi
United Republic of Tanzania	mammals for sale Tanzania
Republic of Kenya	mammals for sale Kenia
Republic of Angola	mammals for sale Angola	Mamíferos para venda Angola
Republic of Zambia	mammals for sale Zambia
Republic of Malawi	mammals for sale Malawi
Republic of Mozambique	mammals for sale Mozambique	Mamíferos para venda Moçambique
Republic of Madagascar	mammals for sale Madagascar	mammifères à vendre Madagasca
Union of the Comoros	mammals for sale Comoros	mammifères à vendre Comores
Republic of Seychelles	mammals for sale Seychelles	mammals for sale Seychelles
Republic of Mauritius	mammals for sale Mauritius	mammifères à vendre Ile Maurice
Republic of Zimbabwe	mammals for sale Zimbabwe
Republic of Botswana	mammals for sale Botswana
Republic of Namibia	mammals for sale Namibia
Kingdom of Swaziland	mammals for sale Swaziland
Kingdom of Lesotho	mammals for sale Lesotho
Republic of South Africa	mammals for sale South Africa
Commonwealth of Australia	mammals for sale Australia
Independent State of Papua New Guinea	mammals for sale Papua New Guinea
Solomon Islands	mammals for sale Solomon Islands
Republic of Vanuatu	mammals for sale Vanuatu	mammifères à vendre Vanuatu
New Zealand	mammals for sale New Zealand
Republic of the Fiji Islands	mammals for sale Republic of the Fiji Islands
Kingdom of Tonga	mammals for sale Kingdom of Tonga
Republic of Nauru	mammals for sale Republic of Nauru
Republic of Kiribati	mammals for sale Kiribati
Tuvalu	mammals for sale Tuvalu
Independent State of Samoa	mammals for sale Samoa	Mamame e faatau Samoa
Federated States of Micronesia	mammals for sale Federated States of Micronesia
Republic of the Marshall Islands	mammals for sale the Marshall Islands
Republic of Palau	mammals for sale Republic of Palau
Canada	mammals for sale Canada
United States of America	mammals for sale America
United Mexican States	mammals for sale United Mexican States	mamíferos en venta Estados Unidos Mexicanos
Republic of Guatemala	mammals for Guatemala	venta de mamiferos guatemala
Belize	mammals for sale Belize
Republic of El Salvador	mammals for sale El Salvador	venta de mamiferos El Salvado
Republic of Honduras	mammals for sale Honduras	venta de mamiferos honduras
Republic of Nicaragua	mammals for sale Nicaragua	venta de mamiferos Nicaragua
Republic of Costa Rica	mammals for sale Costa Rica	venta de mamiferos costa rica
Republic of Panama	mammals for sale Panama	venta de mamiferos panama
Republic of Cuba	mammals for sale Cuba	mamiferos en venta cuba
Commonwealth of the Bahamas	mammals for sale Commonweathe Commonwealth of the Bahamas	mammals for sale Commonwealth of the Bahamas
Republic of Haiti	mammals for sale Haïti	mammifères à vendre Haïti
Dominican Republic	mammals for sale Dominican Republic	venta de mamiferos republica dominicana
Jamaica	mammals for sale Jamaica
Federation of Saint Kitts and Nevis	mammals for sale Federation of Saint Kitts and Nevis
Antigua and Barbuda	mammals for sale Antigua and Barbuda
Commonwealth of Dominica	mammals for sale Commonwealth of Dominica
Saint Lucia	mammals for sale Saint Lucia
Saint Vincent and the Grenadines	mammals for sale Saint Vincent and the Grenadines
Grenada	mammals for sale Grenada
Barbados	mammals for sale Barbados
Republic of Trinidad and Tobago	mammals for sale Republic of Trinidad and Tobago
Montserrat	mammals for sale Montserrat
Republic of Colombia	mammals for sale Colombia	mamiferos en venta colombia
Republic of Ecuador	mammals for sale Ecuador	venta de mamiferos ecuado
Bolivarian Republic of Venezuela	mammals for sale Venezuela	venta de mamiferos venezuela
Co-operative Republic of Guyana	mammals for sale Co-operative Republic of Guyana
Republic of Suriname	mammals for sale Suriname	zoogdieren te koop Suriname
Republic of Peru	mammals for sale Peru	venta de mamiferos peru
Republic of Bolivia	mammals for sale Bolivia	venta de mamiferos bolivia
Republic of Paraguay	mammals for sale Paraguay	venta de mamiferos Paraguay
Argentine Republic	mammals for sale Argentina	venta de mamiferos republica argentina
Oriental Republic of Uruguay	mammals for sale Uruguay	venta de mamiferos republica oriental del uruguay
Federative Republic of Brazil	mammals for sale Brasil	mamiferos a venda brasil
Republic of Chile	mammals for sale Chile	venta de mamiferos chile
