# Supplementary material for: Quantifying global colonization pressures of alien vertebrates from wildlife trade
Source: Nat Commun. 2023 Nov 30;14:7914. doi: 10.1038/s41467-023-43754-6 (PMC10689770; doi:10.1038/s41467-023-43754-6)
Supplement: Supplementary file 9 — Supplementary Data 6 [file 41467_2023_43754_MOESM9_ESM.xlsx]

## Sheet: Sheet1
Supplementary Data 6. Search phases in different languages used for websites or publications on the sale of birds across 193 countries. The phases without returned URLs are not listed in the table.
Countries	Phase 1	Phase 2	Phase 3
People's Republic of China	birds for sale China	卖鸟中国
Mongolia	birds for sale Mongolia	худалдах шувууд Монгол
Democratic People's Republic of Korea	birds for sale North Korea	판매용 새 북한
Republic of Korea	birds for sale Republic of Korea	판매용 새 한국
Japan	birds for sale Japan	日本で販売されている鳥
Republic of the Philippines	birds for sale Philippines	urung untuk dijual Filipina
Republic of Indonesia	birds for sale Indonesia	urung untuk dijual indonesia
Brunei Darussalam	birds for sale Brunei	urung untuk dijual Brunei
Republic of Singapore	birds for sale Singapore	urung untuk dijual Singapura
Kingdom of Thailand	birds for sale Thailand	ขายนกไทย
Malaysia	birds for sale Malaysia	urung untuk dijual Malaysia
Socialist Republic of Vietnam	birds for sale Vietnam	án chim việt nam
Lao People's Democratic Republic	birds for sale Lao	ຂາຍນົກໃນປະເທດລາວ
Kingdom of Cambodia	birds for sale Cambodia	សត្វស្លាបសម្រាប់លក់កម្ពុជា។
Union of Myanmar	birds for sale Myanmar	မြန်မာငှက်များရောင်းရန်ရှိသည်။
Kingdom of Bhutan	birds for sale Bhutan	birds for sale Bhutan
Democratic Republic of East Timor	birds for sale East Timor	aves para venda Timor Leste
Kingdom of Nepal	birds for sale Nepal
Republic of India	birds for sale India
People's Republic of Bangladesh	birds for sale Bangladesh	পাখি বিক্রির জন্য বাংলাদেশ
Democratic Socialist Republic of Sri Lanka	birds for sale Sri Lanka	ශ්‍රී ලංකාවේ කුරුල්ලන් විකිණීමට ඇත
Republic of Maldives	birds for sale Maldives
Islamic Republic of Pakistan	birds for sale Pakistan	پاکستان میں پرندے برائے فروخت
Islamic State of Afghanistan	birds for sale Afghanistan	مرغان د خرڅلاو لپاره افغانستان
Republic of Tajikistan	birds for sale Tajikistan	паррандагон барои фуруш Точикистон	продажа птиц Таджикистан
Kyrgyz Republic	birds for sale Kyrgyz	канаттуулар сатылат кыргыздар	продажа птиц Кыргызстан
Republic of Kazakhstan	birds for sale Kazakhsta	Қазақстандағы құстар	продажа птиц Казахстан
Republic of Uzbekistan	birds for sale Uzbekistan	qushlar sotiladi O'zbekiston	продажа птиц Узбекистан
Republic of Turkmenistan	birds for sale Turkmenistan	guşlar satylýar Türkmenistan	продажа птиц в Туркменистане
Islamic Republic of Iran	birds for sale Iran	پرندگان برای فروش ایران
Republic of Iraq	birds for sale Iraq	طيور للبيع العراق
State of Kuwait	birds for sale Kuwait	طيور للبيع الكويت
State of Qatar	birds for sale Qatar	طيور للبيع قطر سي
United Arab Emirates	birds for sale Arab Emirates	طيور للبيع الامارات العربيه
Kingdom of Bahrain	birds for sale Bahrain	طيور للبيع البحرين
Sultanate of Oman	birds for sale Oman	طيور للبيع عمان
Republic of Yemen	birds for sale Yemen	طيور للبيع اليمن
Kingdom of Saudi Arabia	birds for sale Saudi Arabia	طيور للبيع السعودية
Hashemite Kingdom of Jordan	birds for sale Jordan	طيور للبيع الاردن
State of Palestine	birds for sale Palestine	طيور للبيع فلسطين
State of Israel	birds for sale Isreal	ציפורים למכירה ישראל
Syrian Arab Republic	birds for sale Syrian Arab Republic	طيور للبيع الجمهورية العربية السورية
Lebanese Republic	birds for sale Lebanese Republic	طيور للبيع الجمهورية اللبنانية
Republic of Cyprus	birds for sale Cyprus	πουλιά προς πώληση Κύπρος	satılık kuşlar Kıbrıs
Republic of Turkey	birds for sale Turkey	satılık kuşlar türkiye
Republic of Azerbaijan	birds for sale Azerbaijan	quşlar satılır Azərbaycan	продажа птиц Азербайджан
Georgia	birds for sale Georgia	ჩიტები იყიდება საქართველოში	продажа птиц грузия
Republic of Armenia	birds for sale Armenia	Վաճառվում են թռչուններ Հայաստանում	продажа птиц Армения
Kingdom of Norway	birds for sale Norway	fugler til salgs Norge
Republic of Iceland	birds for sale Iceland	fuglar til sölu Ísland
Kingdom of Sweden	birds for sale Sweden	fåglar till salu Sverige
epublic of Finland	birds for sale Finland	lintuja myynnissä Suomessa
epublic of Estonia	birds for sale Estonia	linnud müügiks Eesti	продажа птиц Эстония
Republic of Latvia	birds for sale Latvia	putnu pārdošana Latvija	продажа птиц Латвия
Republic of Lithuania	birds for sale Lithuania	parduodu paukščius Lietuva	продажа птиц Литва
Republic of Belarus	birds for sale Belarus	птушкі на продаж Беларусь	продажа птиц Беларусь
Russian Federation	birds for sale Russia	продажа птиц Россия
Ukraine	birds for sale Ukraine	продам птахів Україна
Republic of Moldova	birds for sale Moldova	pasari de vanzare Moldova
Republic of Poland	birds for sale Poland	sprzedam ptaki Polska
Czech Republic	birds for sale Czech	ptáci na prodej Česká republika
Slovak Republic	birds for sale Slovak	vtáčiky predám slovenské
Republic of Hungary	birds for sale Hungary	madarak eladók Magyarország
Federal Republic of Germany	birds for sale Germany	Vögel zu verkaufen Deutschland
United kingdom of Great Britain and Northern Ireland	birds for sale Britain
Ireland	birds for sale Ireland	éin ar díol Éire
Kingdom of Denmark	birds for sale Denmark	fugle til salg Danmark
Kingdom of the Netherlands	birds for sale Netherlands	vogels te koop Nederland
Principality of Monaco	birds for sale Monaco	oiseaux à vendre Monaco
French Republic	birds for sale French	oiseaux à vendre France
Kingdom of Belgium	birds for sale Belgium	oiseaux à vendre Belgique	vogels te koop België
Grand Duchy of Luxembourg	birds for sale Luxembourg	oiseaux à vendre Luxembourg	Vögel zu verkaufen Luxemburg
Republic of Austria	birds for sale Austra	Vögel zu verkaufen Österreich
Swiss Confederation	birds for sale Swiss	Vögel zu verkaufen Schweiz	oiseaux à vendre Suisse
Principality of Liechtenstein	birds for sale Liechtenstein	Vögel zu verkaufen Liechtenstein
Kingdom of Spain	birds for sale Spain	pájaros en venta España
Principality of Andorra	birds for sale Andorra	Venda d'ocells Andorra
Portuguese Republic	birds for sale Portuguese Republic	aves para venda República Portuguesa
Italian Republic	birds for sale Italy	uccelli in vendita Italia
Republic of Malta	birds for sale Malta	għasafar għall-bejgħ Malta
Republic of San Marino	birds for sale San Marino	uccelli in vendita San Marino
Vatican City State	birds for sale Vatican City State	uccelli in vendita Stato della Città del Vaticano
Republic of Slovenia	birds for sale Slovenia	ptice naprodaj Slovenija
Republic of Croatia	birds for sale Croatia	ptice na prodaju Hrvatska
Bosnia and Herzegovina	birds for sale Bosnia and Herzegovina	ptice na prodaju Bosna i Hercegovina
Republic of Albania	birds for sale Albania	zogj ne shitje shqiperi
Romania	birds for sale Romania	pasari de vanzare Romania
Republic of Bulgaria	birds for sale Bulgaria	птици за продажба България
Greece	birds for sale Greece	πουλιά προς πώληση Ελληνική Δημοκρατία
Arab Republic of Egypt	birds for sale Egypt	طيور للبيع مصر
Republic of the Sudan	birds for sale Sudan	طيور للبيع السودان
The Republic of South Sudan	birds for sale South Sudan
Federal Democratic Republic of Ethiopia	birds for sale Ethiopia	ወፎች ለሽያጭ ኢትዮጵያ
State of Eritrea	birds for sale Eritrea
Republic of Djibouti	birds for sale Djibouti	oiseaux à vendre Djibouti
Somali Republic	birds for sale Somalia	Shimbiraha iibka ah ee Jamhuuriyadda Soomaaliya
Socialist People's Libyan Arab Jamahiriya	birds for sale Libyan Arab Jamahiriya	طيور للبيع الجماهيرية العربية الليبية الشعبية الاشتراكية
Democratic People's Republic of Algeria	birds for sale Algeria	طيور للبيع الجزائر
Republic of Tunisia	birds for sale Tunisia	طيور للبيع تونس
Kingdom of Morocco	birds for sale Morocco	طيور للبيع المغرب
Republic of Cape Verde	birds for sale Cape Verde	aves para venda Cabo Verde
Islamic Republic of Mauritania	birds for sale Mauritania	طيور للبيع في موريتانيا
Republic of Mali	birds for sale Mali	oiseaux à vendre Mali
Republic of Senegal	birds for sale Senegal	oiseaux à vendre Sénégal
Republic of the Gambia	birds for sale Gambia
Republic of Guinea-Bissau	birds for sale Guinea-Bissau	aves para venda Guiné-Bissau
Republic of Guinea	birds for sale Guinea	oiseaux à vendre Guinée
Republic of Sierra Leone	birds for sale Sierra Leone
Republic of Liberia	birds for sale Liberia
Republic of Cote d'Ivoire	birds for sale Cote d'Ivoire	oiseaux à vendre Côte d'Ivoire
Burkina Faso	birds for sale Burkina Faso	oiseaux à vendre Burkina Faso
Republic of Niger	birds for saleNiger	oiseaux à vendre Nige
Republic of Chad	birds for sale Chad	oiseaux à vendre Tchad
Federal Republic of Nigeria	birds for sale Nigeria
Republic of Ghana	birds for sale Ghana
Togolese Republic	birds for sale Togolese Republic	oiseaux à vendre République togolaise
Republic of Benin	birds for sale Benin	oiseaux à vendre Bénin
Republic of Cameroon	birds for sale Cameroon	oiseaux à vendre Cameroun
Gabonese Republic	birds for sale Gabonese Republic	oiseaux à vendre République gabonaise
Republic of Equatorial Guinea	birds for sale Equatorial Guinea	venta de aves Guinea Ecuatorial
Democratic Republic of Sao Tome and Principe	birds for sale Sao Tome and Principe	aves para venda São Tomé e Príncipe
Central African Republic	birds for sale Central African Republic	oiseaux à vendre République centrafricaine
Republic of the Congo	birds for sale Republic of the Congo	oiseaux à vendre République du Congo
Democratic Republic of the Congo	birds for sale Democratic Republic of the Congo	oiseaux à vendre République Démocratique du Congo
Republic of Uganda	birds for sale Uganda
Republic of Rwanda	birds for sale Rwanda	oiseaux à vendre Rwanda
Republic of Burundi	birds for sale Burundi	oiseaux à vendre Burundi
United Republic of Tanzania	birds for sale Tanzania
Republic of Kenya	birds for sale Kenia
Republic of Angola	birds for sale Angola	aves para venda Angola
Republic of Zambia	birds for sale Zambia
Republic of Malawi	birds for sale Malawi
Republic of Mozambique	birds for sale Mozambique	aves para venda Moçambique
Republic of Madagascar	birds for sale Madagascar	oiseaux à vendre Madagasca
Union of the Comoros	birds for sale Comoros	oiseaux à vendre Comores
Republic of Seychelles	birds for sale Seychelles
Republic of Mauritius	birds for sale Mauritius
Republic of Zimbabwe	birds for sale Zimbabwe
Republic of Botswana	birds for sale Botswana
Republic of Namibia	birds for sale Namibia
Kingdom of Swaziland	birds for sale Swaziland
Kingdom of Lesotho	birds for sale Lesotho
Republic of South Africa	birds for sale South Africa
Commonwealth of Australia	birds for sale Australia
Independent State of Papua New Guinea	birds for sale Papua New Guinea
Solomon Islands	birds for sale Solomon Islands
Republic of Vanuatu	birds for sale Vanuatu	oiseaux à vendre Vanuatu
New Zealand	birds for sale New Zealand
Republic of the Fiji Islands	birds for sale Republic of the Fiji Islands
Kingdom of Tonga	birds for sale Kingdom of Tonga
Republic of Nauru	birds for sale Republic of Nauru
Republic of Kiribati	birds for sale Kiribati
Tuvalu	birds for sale Tuvalu
Independent State of Samoa	birds for sale Samoa	sei epaou aluliWu
Federated States of Micronesia	birds for sale Federated States of Micronesia
Republic of the Marshall Islands	birds for sale the Marshall Islands
Republic of Palau	birds for sale Republic of Palau
Canada	birds for sale Canada
United States of America	birds for sale America
United Mexican States	birds for sale United Mexican States	venta de aves Estados Unidos Mexicanos
Republic of Guatemala	birds for Guatemala	venta de aves guatemala
Belize	birds for sale Belize
Republic of El Salvador	birds for sale El Salvador	venta de aves El Salvado
Republic of Honduras	birds for sale Honduras	venta de aves Honduras
Republic of Nicaragua	birds for sale Nicaragua	venta de aves Nicaragua
Republic of Costa Rica	birds for sale Costa Rica	venta de aves Costa Rica
Republic of Panama	birds for sale Panama	venta de aves Panamá
Republic of Cuba	birds for sale Cuba	venta de aves cuba
Commonwealth of the Bahamas	birds for sale Commonweathe Commonwealth of the Bahamas
Republic of Haiti	birds for sale Haïti	vogels te koop Haïti
Dominican Republic	birds for sale Dominican Republic	venta de aves República Dominicana
Jamaica	birds for sale Jamaica
Federation of Saint Kitts and Nevis	birds for sale Federation of Saint Kitts and Nevis
Antigua and Barbuda	birds for sale Antigua and Barbuda
Commonwealth of Dominica	birds for sale Commonwealth of Dominica
Saint Lucia	birds for sale Saint Lucia
Saint Vincent and the Grenadines	birds for sale Saint Vincent and the Grenadines
Grenada	birds for sale Grenada
Barbados	birds for sale Barbados
Republic of Trinidad and Tobago	birds for sale Republic of Trinidad and Tobago
Montserrat	birds for sale Montserrat
Republic of Colombia	birds for sale Colombia	venta de aves colombia
Republic of Ecuador	birds for sale Ecuador	venta de aves ecuado
Bolivarian Republic of Venezuela	birds for sale Venezuela	venta de aves venezuela
Co-operative Republic of Guyana	birds for sale Co-operative Republic of Guyana
Republic of Suriname	birds for sale Suriname	vogels te koop Suriname
Republic of Peru	birds for sale Peru	Venta de aves Perú
Republic of Bolivia	birds for sale Bolivia	Venta de aves Bolivia
Republic of Paraguay	birds for sale Paraguay	venta de aves Paraguay
Argentine Republic	birds for sale Argentina	venta de aves republica argentina
Oriental Republic of Uruguay	birds for sale Uruguay	venta de aves República Oriental del Uruguay
Federative Republic of Brazil	birds for sale Brasil	aves a venda brasil
Republic of Chile	birds for sale Chile	venta de aves Chile
