# Supplementary material for: Quantifying global colonization pressures of alien vertebrates from wildlife trade
Source: Nat Commun. 2023 Nov 30;14:7914. doi: 10.1038/s41467-023-43754-6 (PMC10689770; doi:10.1038/s41467-023-43754-6)
Supplement: Supplementary file 10 — Supplementary Data 7 [file 41467_2023_43754_MOESM10_ESM.xlsx]

## Sheet: Sheet1
Supplementary Data 7. Search phases in different languages used for websites or publications on the sale of reptiles across 193 countries. The phases without returned URLs are not listed in the table.
Countries	Phase 1	Phase 2	Phase 3
People's Republic of China	reptiles for sale China	卖爬行动物中国
Mongolia	reptiles for sale Mongolia	мөлхөгчид зарна Монгол
Democratic People's Republic of Korea	reptiles for sale North Korea	판매용 파충류 북한
Republic of Korea	reptiles for sale Republic of Korea	파충류 판매 대한민국
Japan	reptiles for sale Japan	日本で販売されている爬虫類
Republic of the Philippines	reptiles for sale Philippines	ibinebentang reptilya sa Pilipinas
Republic of Indonesia	reptiles for sale Indonesia	eptil dijual indonesia
Brunei Darussalam	reptiles for sale Brunei	eptil dijual Brunei	卖爬行动物文莱
Republic of Singapore	reptiles for sale Singapore	卖爬行动物新加坡
Kingdom of Thailand	reptiles for sale Thailand	ขายสัตว์เลื้อยคลาน ประเทศไทย	卖爬行动物泰国
Malaysia	reptiles for sale Malaysia	eptil dijual Malaysia	卖爬行动物马来西亚
Socialist Republic of Vietnam	reptiles for sale Vietnam	ò sát bán việt nam	卖爬行动物越南
Lao People's Democratic Republic	reptiles for sale Lao	ສັດເລືອຄານຂາຍລາວ	ขายสัตว์เลื้อยคลานลาว
Kingdom of Cambodia	reptiles for sale Cambodia	សត្វល្មូនសម្រាប់លក់កម្ពុជា។	卖爬行动物柬埔寨
Union of Myanmar	reptiles for sale Myanmar	မြန်မာနိုင်ငံတွင် တွားသွားသတ္တဝါများ ရောင်းချရန်	卖爬行动物缅甸
Kingdom of Bhutan	reptiles for sale Bhutan
Democratic Republic of East Timor	reptiles for sale East Timor	eptil dijual Timor Leste	épteis para venda Timor Leste
Kingdom of Nepal	reptiles for sale Nepal	सरीसृप बिक्री को लागी नेपाल
Republic of India	reptiles for sale India	बिक्री के लिए सरीसृप भारत
People's Republic of Bangladesh	reptiles for sale Bangladesh	সরীসৃপ বিক্রির জন্য বাংলাদেশ
Democratic Socialist Republic of Sri Lanka	reptiles for sale Sri Lanka	ශ්‍රී ලංකාවේ උරගයින් විකිණීමට ඇත	இலங்கையில் ஊர்வன விற்பனைக்கு உள்ளது
Republic of Maldives	reptiles for sale Maldives
Islamic Republic of Pakistan	reptiles for sale Pakistan	رینگنے والے جانور برائے فروخت پاکستان
Islamic State of Afghanistan	reptiles for sale Afghanistan	خزندگان برای فروش در افغانستان
Republic of Tajikistan	reptiles for sale Tajikistan	خزندگان برای فروش تاجیکستان	хазандагон барои фурӯш Тоҷикистон
Kyrgyz Republic	reptiles for sale Kyrgyz	сойлоочулар сатылат Кыргыз	рептилии на продажу кыргызские
Republic of Kazakhstan	reptiles for sale Kazakhsta	рептилиялар сатылымға Қазақстан	продажа рептилий Казахстан
Republic of Uzbekistan	reptiles for sale Uzbekistan	sudralib yuruvchilar sotiladi O'zbekiston	продажа рептилий Узбекистан
Republic of Turkmenistan	reptiles for sale Turkmenistan	süýrenijiler Türkmenistan	продажа рептилий в Туркменистане
Islamic Republic of Iran	reptiles for sale Iran	خزندگان برای فروش ایران
Republic of Iraq	reptiles for sale Iraq	زواحف للبيع العراق
State of Kuwait	reptiles for sale Kuwait	زواحف للبيع الكويت
State of Qatar	reptiles for sale Qatar	زواحف للبيع قطر
United Arab Emirates	reptiles for sale Arab Emirates	زواحف للبيع الامارات العربية المتحدة
Kingdom of Bahrain	reptiles for sale Bahrain	زواحف للبيع البحرين
Sultanate of Oman	reptiles for sale Oman	زواحف للبيع عمان
Republic of Yemen	reptiles for sale Yemen	زواحف للبيع اليمن
Kingdom of Saudi Arabia	reptiles for sale Saudi Arabia	زواحف للبيع السعودية
Hashemite Kingdom of Jordan	reptiles for sale Jordan	زواحف للبيع الاردن
State of Palestine	reptiles for sale Palestine	زواحف للبيع فلسطين
State of Israel	reptiles for sale Isreal	زواحف للبيع اسرائيل	זוחלים למכירה ישראל
Syrian Arab Republic	reptiles for sale Syrian Arab Republic	زواحف للبيع سوريا
Lebanese Republic	reptiles for sale Lebanese Republic	زواحف للبيع لبنان
Republic of Cyprus	reptiles for sale Cyprus	ερπετά προς πώληση Κύπρος	satılık sürüngenler Kıbrıs
Republic of Turkey	reptiles for sale Turkey	Türkiye satılık sürüngenle
Republic of Azerbaijan	reptiles for sale Azerbaijan	sürünənlər satılır Azərbaycan	рептилии на продажу Азербайджан
Georgia	reptiles for sale Georgia	ქვეწარმავლები იყიდება საქართველოში	рептилии на продажу Грузия
Republic of Armenia	reptiles for sale Armenia	սողուններ վաճառք Հայաստանում	рептилии на продажу Армения
Kingdom of Norway	reptiles for sale Norway	eptiler til salgs Norge
Republic of Iceland	reptiles for sale Iceland	skriðdýr til sölu Ísland
Kingdom of Sweden	reptiles for sale Sweden	eptiler till salu Sverige
epublic of Finland	reptiles for sale Finland	matelijat myynnissä Suomessa	eptiler till salu Finland
epublic of Estonia	reptiles for sale Estonia	müüa roomajad Eesti	рептилии на продажу Эстония
Republic of Latvia	reptiles for sale Latvia	āpuļu pārdošana Latvija	рептилии на продажу Латвия
Republic of Lithuania	reptiles for sale Lithuania	oplių pardavimas Lietuva	рептилии на продажу Литва
Republic of Belarus	reptiles for sale Belarus	рэптыліі на продаж Беларусь	продажа рептилий Беларусь
Russian Federation	reptiles for sale Russia	рептилии на продажу Россия
Ukraine	reptiles for sale Ukraine	рептилії, продаж Україна	продажа рептилий Украина
Republic of Moldova	reptiles for sale Moldova	eptile de vanzare Moldova	рептилии на продажу Молдова
Republic of Poland	reptiles for sale Poland	sprzedam gady Polska
Czech Republic	reptiles for sale Czech	plazi na prodej čes
Slovak Republic	reptiles for sale Slovak	plazy predam slovensky
Republic of Hungary	reptiles for sale Hungary	hüllők eladók Magyarország
Federal Republic of Germany	reptiles for sale Germany	Reptilien zu verkaufen Deutschland
United kingdom of Great Britain and Northern Ireland	reptiles for sale Britain
Ireland	reptiles for sale Ireland	eptiles for sale Ireland
Kingdom of Denmark	reptiles for sale Denmark	krybdyr til salg Danmark
Kingdom of the Netherlands	reptiles for sale Netherlands	eptielen te koop Nederland
Principality of Monaco	reptiles for sale Monaco	eptiles à vendre Monaco
French Republic	reptiles for sale French	eptiles à vendre France
Kingdom of Belgium	reptiles for sale Belgium	eptielen te koop België	eptiles à vendre Belgique
Grand Duchy of Luxembourg	reptiles for sale Luxembourg	eptiles à vendre Luxembourg	Reptilien zu verkaufen Luxemburg
Republic of Austria	reptiles for sale Austra	Reptilien zu verkaufen Österreich
Swiss Confederation	reptiles for sale Swiss	Reptilien zu verkaufen Schweiz	eptiles à vendre Suisse
Principality of Liechtenstein	reptiles for sale Liechtenstein	Reptilien zu verkaufen Liechtenstein
Kingdom of Spain	reptiles for sale Spain	venta de reptiles España
Principality of Andorra	reptiles for sale Andorra	èptils en venda Andorra
Portuguese Republic	reptiles for sale Portuguese Republic	épteis para venda Portugal
Italian Republic	reptiles for sale Italy	ettili in vendita Italia
Republic of Malta	reptiles for sale Malta	ettili għall-bejgħ Malta
Republic of San Marino	reptiles for sale San Marino	ettili in vendita San Marino
Vatican City State	reptiles for sale Vatican City State	ettili in vendita Vaticanae
Republic of Slovenia	reptiles for sale Slovenia	plazilci prodam Slovenija
Republic of Croatia	reptiles for sale Croatia	gmazovi na prodaju Hrvatska
Bosnia and Herzegovina	reptiles for sale Bosnia and Herzegovina	eptili za prodaju Bosna i Hercegovina
Republic of Albania	reptiles for sale Albania	zvarranike per shitje shqiperi
Romania	reptiles for sale Romania	eptile de vanzare Romania
Republic of Bulgaria	reptiles for sale Bulgaria	влечуги за продажба България
Greece	reptiles for sale Greece	ερπετά προς πώληση Ελληνική Δημοκρατία
Arab Republic of Egypt	reptiles for sale Egypt	زواحف للبيع مصر
Republic of the Sudan	reptiles for sale Sudan	زواحف للبيع السودان
The Republic of South Sudan	reptiles for sale South Sudan
Federal Democratic Republic of Ethiopia	reptiles for sale Ethiopia	የሚሳቡ እንስሳት ለሽያጭ ኢትዮጵያ
State of Eritrea	reptiles for sale Eritrea
Republic of Djibouti	reptiles for sale Djibouti	eptiles à vendre Djibouti
Somali Republic	reptiles for sale Somalia	xamaarato iib ah oo soomaali ah
Socialist People's Libyan Arab Jamahiriya	reptiles for sale Libyan Arab Jamahiriya	زواحف للبيع ليبيا
Democratic People's Republic of Algeria	reptiles for sale Algeria	زواحف للبيع الجزائر
Republic of Tunisia	reptiles for sale Tunisia	زواحف للبيع تونس
Kingdom of Morocco	reptiles for sale Morocco	زواحف للبيع المغرب
Republic of Cape Verde	reptiles for sale Cape Verde	épteis para venda Cabo Verde
Islamic Republic of Mauritania	reptiles for sale Mauritania	زواحف للبيع موريتانيا
Republic of Mali	reptiles for sale Mali	eptiles à vendre Mali
Republic of Senegal	reptiles for sale Senegal	eptiles à vendre Sénégal
Republic of the Gambia	reptiles for sale Gambia
Republic of Guinea-Bissau	reptiles for sale Guinea-Bissau	épteis para venda Guiné-Bissau
Republic of Guinea	reptiles for sale Guinea	eptiles à vendre Guinée
Republic of Sierra Leone	reptiles for sale Sierra Leone
Republic of Liberia	reptiles for sale Liberia
Republic of Cote d'Ivoire	reptiles for sale Cote d'Ivoire	eptiles à vendre Côte d'Ivoire
Burkina Faso	reptiles for sale Burkina Faso	eptiles à vendre Burkina Faso
Republic of Niger	reptiles for saleNiger	eptiles à vendre Nige
Republic of Chad	reptiles for sale Chad	eptiles à vendre Tchad
Federal Republic of Nigeria	reptiles for sale Nigeria
Republic of Ghana	reptiles for sale Ghana
Togolese Republic	reptiles for sale Togolese Republic	eptiles à vendre Togolaise
Republic of Benin	reptiles for sale Benin	eptiles à vendre Bénin
Republic of Cameroon	reptiles for sale Cameroon	eptiles à vendre Cameroun
Gabonese Republic	reptiles for sale Gabonese Republic	eptiles à vendre Gabon
Republic of Equatorial Guinea	reptiles for sale Equatorial Guinea	venta de reptiles Guinea Ecuatorial
Democratic Republic of Sao Tome and Principe	reptiles for sale Sao Tome and Principe	épteis para venda São Tomé e Príncipe
Central African Republic	reptiles for sale Central African Republic	eptiles à vendre République centrafricaine
Republic of the Congo	reptiles for sale Republic of the Congo	eptiles à vendre Congo
Democratic Republic of the Congo	reptiles for sale Democratic Republic of the Congo	eptiles à vendre République Démocratique du Congo
Republic of Uganda	reptiles for sale Uganda
Republic of Rwanda	reptiles for sale Rwanda	ibikururuka hasi bigurisha u Rwanda	eptiles à vendre Rwanda
Republic of Burundi	reptiles for sale Burundi	eptiles à vendre Burundi
United Republic of Tanzania	reptiles for sale Tanzania	eptilia zinazouzwa Tanzania	reptiles for sale Tanzania
Republic of Kenya	reptiles for sale Kenia	eptilia zinazouzwa Tanzania	reptiles for sale Tanzania
Republic of Angola	reptiles for sale Angola	épteis para venda Angola
Republic of Zambia	reptiles for sale Zambia
Republic of Malawi	reptiles for sale Malawi	zokwawa zogulitsa Malawi
Republic of Mozambique	reptiles for sale Mozambique	épteis para venda Moçambique
Republic of Madagascar	reptiles for sale Madagascar	eptiles à vendre Madagasca
Union of the Comoros	reptiles for sale Comoros	eptiles à vendre Comores	الزواحف للبيع جزر القمر
Republic of Seychelles	reptiles for sale Seychelles	eptil pou vann Sesel	eptiles à vendre Seychelles
Republic of Mauritius	reptiles for sale Mauritius
Republic of Zimbabwe	reptiles for sale Zimbabwe
Republic of Botswana	reptiles for sale Botswana
Republic of Namibia	reptiles for sale Namibia
Kingdom of Swaziland	reptiles for sale Swaziland
Kingdom of Lesotho	reptiles for sale Lesotho
Republic of South Africa	reptiles for sale South Africa
Commonwealth of Australia	reptiles for sale Australia
Independent State of Papua New Guinea	reptiles for sale Papua New Guinea
Solomon Islands	reptiles for sale Solomon Islands
Republic of Vanuatu	reptiles for sale Vanuatu	eptiles à vendre Vanuatu
New Zealand	reptiles for sale New Zealand
Republic of the Fiji Islands	reptiles for sale Republic of the Fiji Islands
Kingdom of Tonga	reptiles for sale Kingdom of Tonga
Republic of Nauru	reptiles for sale Republic of Nauru
Republic of Kiribati	reptiles for sale Kiribati
Tuvalu	reptiles for sale Tuvalu
Independent State of Samoa	reptiles for sale Samoa	manu fetolofi e faatau Samoa
Federated States of Micronesia	reptiles for sale Federated States of Micronesia
Republic of the Marshall Islands	reptiles for sale the Marshall Islands
Republic of Palau	reptiles for sale Republic of Palau
Canada	reptiles for sale Canada
United States of America	reptiles for sale America
United Mexican States	reptiles for sale United Mexican States	eptiles en venta Estados Unidos Mexicanos
Republic of Guatemala	reptiles for Guatemala	venta de reptiles guatemala
Belize	reptiles for sale Belize	reptiles for sale Belize
Republic of El Salvador	reptiles for sale El Salvador	venta de reptiles El Salvado
Republic of Honduras	reptiles for sale Honduras	venta de reptiles honduras
Republic of Nicaragua	reptiles for sale Nicaragua	venta de reptiles Nicaragua
Republic of Costa Rica	reptiles for sale Costa Rica	venta de reptiles Costa Rica
Republic of Panama	reptiles for sale Panama	venta de reptiles Panamá
Republic of Cuba	reptiles for sale Cuba	venta de reptiles cuba
Commonwealth of the Bahamas	reptiles for sale Commonweathe Commonwealth of the Bahamas
Republic of Haiti	reptiles for sale Haïti	eptiles à vendre Haïti
Dominican Republic	reptiles for sale Dominican Republic	venta de reptiles Dominica
Jamaica	reptiles for sale Jamaica
Federation of Saint Kitts and Nevis	reptiles for sale Federation of Saint Kitts and Nevis
Antigua and Barbuda	reptiles for sale Antigua and Barbuda
Commonwealth of Dominica	reptiles for sale Commonwealth of Dominica
Saint Lucia	reptiles for sale Saint Lucia
Saint Vincent and the Grenadines	reptiles for sale Saint Vincent and the Grenadines
Grenada	reptiles for sale Grenada
Barbados	reptiles for sale Barbados
Republic of Trinidad and Tobago	reptiles for sale Republic of Trinidad and Tobago
Montserrat	reptiles for sale Montserrat
Republic of Colombia	reptiles for sale Colombia	venta de reptiles colombia
Republic of Ecuador	reptiles for sale Ecuador	venta de reptiles ecuado
Bolivarian Republic of Venezuela	reptiles for sale Venezuela	venta de reptiles venezuela
Co-operative Republic of Guyana	reptiles for sale Co-operative Republic of Guyana
Republic of Suriname	reptiles for sale Suriname	eptielen te koop Suriname
Republic of Peru	reptiles for sale Peru	venta de reptiles Perú
Republic of Bolivia	reptiles for sale Bolivia	Venta de reptiles Bolivia
Republic of Paraguay	reptiles for sale Paraguay	venta de reptiles Paraguay
Argentine Republic	reptiles for sale Argentina	venta de reptiles argentina
Oriental Republic of Uruguay	reptiles for sale Uruguay	venta de reptiles uruguay
Federative Republic of Brazil	reptiles for sale Brasil	épteis a venda brasil
Republic of Chile	reptiles for sale Chile	venta de reptiles chile
