# Supplementary material for: Quantifying global colonization pressures of alien vertebrates from wildlife trade
Source: Nat Commun. 2023 Nov 30;14:7914. doi: 10.1038/s41467-023-43754-6 (PMC10689770; doi:10.1038/s41467-023-43754-6)
Supplement: Supplementary file 11 — Supplementary Data 8 [file 41467_2023_43754_MOESM11_ESM.xlsx]

## Sheet: Sheet1
Supplementary Data 8. Search phases in different languages used for websites or publications on the sale of amphibians across 193 countries. The phases without returned URLs are not listed in the table.
Countries	Phase 1	Phase 2	Phase 3
People's Republic of China	amphibians for sale China	卖两栖动物中国
Mongolia	amphibians for sale Mongolia	Худалдах хоёр нутагтан Монгол
Democratic People's Republic of Korea	amphibians for sale North Korea	판매용 양서류 북한
Republic of Korea	amphibians for sale Republic of Korea	판매용 양서류 한국
Japan	amphibians for sale Japan	日本で販売されている両生類
Republic of the Philippines	amphibians for sale Philippines	amfibia untuk dijual Filipina
Republic of Indonesia	amphibians for sale Indonesia	amfibia untuk dijual Indonesia
Brunei Darussalam	amphibians for sale Brunei	amfibia untuk dijual Brunei Darussalam
Republic of Singapore	amphibians for sale Singapore	amphibians for sale Singapore	amfibia untuk dijual Singapura
Kingdom of Thailand	amphibians for sale Thailand	สัตว์ครึ่งบกครึ่งน้ำสำหรับขาย ประเทศไทย
Malaysia	amphibians for sale Malaysia	amfibia untuk dijual Malaysia
Socialist Republic of Vietnam	amphibians for sale Vietnam	án động vật lưỡng cư Việt Nam
Lao People's Democratic Republic	amphibians for sale Lao	amphibians ຂາຍປະເທດລາວ
Kingdom of Cambodia	amphibians for sale Cambodia	អាហ្វៀប៊ីនសម្រាប់លក់កម្ពុជា។
Union of Myanmar	amphibians for sale Myanmar	မြန်မာနိုင်ငံတွင် ကုန်းနေရေနေရေနေသတ္တဝါများ ရောင်းရန်ရှိသည်။
Kingdom of Bhutan	amphibians for sale Bhutan
Democratic Republic of East Timor	amphibians for sale East Timor	anfíbios para venda Timor Leste
Kingdom of Nepal	amphibians for sale Nepal
Republic of India	amphibians for sale India
People's Republic of Bangladesh	amphibians for sale Bangladesh	উভচর প্রাণী বিক্রির জন্য বাংলাদেশ
Democratic Socialist Republic of Sri Lanka	amphibians for sale Sri Lanka	ශ්‍රී ලංකාවේ උභයජීවීන් විකිණීමට ඇත
Republic of Maldives	amphibians for sale Maldives
Islamic Republic of Pakistan	amphibians for sale Pakistan
Islamic State of Afghanistan	amphibians for sale Afghanistan	ඇෆ්ගනිස්ථානයේ උභයජීවීන් විකිණීමට ඇත
Republic of Tajikistan	amphibians for sale Tajikistan	амфибияҳо барои фурӯш Тоҷикистон	продажа амфибий Таджикистан
Kyrgyz Republic	amphibians for sale Kyrgyz	амфибиялар сатылат Кыргыз Республикасы	продажа амфибий Кыргызстан
Republic of Kazakhstan	amphibians for sale Kazakhsta	қосмекенділер сатылымға Қазақстан	продажа амфибий Казахстан
Republic of Uzbekistan	amphibians for sale Uzbekistan	amfibiyalar sotiladi O'zbekiston	продажа амфибий Узбекистан
Republic of Turkmenistan	amphibians for sale Turkmenistan	amfibiýalar Türkmenistan	продажа амфибий в Туркменистане
Islamic Republic of Iran	amphibians for sale Iran	فروش دوزیستان در ایران
Republic of Iraq	amphibians for sale Iraq	برمائيات للبيع العراق
State of Kuwait	amphibians for sale Kuwait	برمائيات للبيع الكويت
State of Qatar	amphibians for sale Qatar	برمائيات للبيع قطر سي
United Arab Emirates	amphibians for sale Arab Emirates	برمائيات للبيع الامارات العربية المتحدة
Kingdom of Bahrain	amphibians for sale Bahrain	برمائيات للبيع البحرين
Sultanate of Oman	amphibians for sale Oman	برمائيات للبيع عمان
Republic of Yemen	amphibians for sale Yemen	برمائيات للبيع اليمن
Kingdom of Saudi Arabia	amphibians for sale Saudi Arabia	برمائيات للبيع السعودية
Hashemite Kingdom of Jordan	amphibians for sale Jordan	برمائيات للبيع في الاردن
State of Palestine	amphibians for sale Palestine	برمائيات للبيع فلسطين
State of Israel	amphibians for sale Isreal	דו-חיים למכירה ישראל
Syrian Arab Republic	amphibians for sale Syrian Arab Republic	برمائيات للبيع الجمهورية العربية السورية
Lebanese Republic	amphibians for sale Lebanese Republic	برمائيات للبيع الجمهورية اللبنانية
Republic of Cyprus	amphibians for sale Cyprus	αμφίβια προς πώληση Κύπρος
Republic of Turkey	amphibians for sale Turkey	αμφίβια προς πώληση Τουρκία
Republic of Azerbaijan	amphibians for sale Azerbaijan	suda-quruda yaşayanlar satılır Azərbaycan
Georgia	amphibians for sale Georgia	იყიდება ამფიბიები საქართველოში
Republic of Armenia	amphibians for sale Armenia	Վաճառվում են երկկենցաղներ Հայաստանում
Kingdom of Norway	amphibians for sale Norway	amfibier til salgs Norge
Republic of Iceland	amphibians for sale Iceland	Froskdýr til sölu Ísland
Kingdom of Sweden	amphibians for sale Sweden	groddjur till salu Sverige
epublic of Finland	amphibians for sale Finland	sammakkoeläimet myynnissä Suomessa
epublic of Estonia	amphibians for sale Estonia	müüa kahepaiksed Eesti
Republic of Latvia	amphibians for sale Latvia	pardodu abiniekus Latvija
Republic of Lithuania	amphibians for sale Lithuania	parduodu varliagyvius Lietuva
Republic of Belarus	amphibians for sale Belarus	амфібіі Беларусь
Russian Federation	amphibians for sale Russia	амфибии на продажу Россия
Ukraine	amphibians for sale Ukraine	амфібії в Україні
Republic of Moldova	amphibians for sale Moldova	amfibieni de vanzare Moldova
Republic of Poland	amphibians for sale Poland	sprzedam płazy Polska
Czech Republic	amphibians for sale Czech	obojživelníci na prodej Česká republika
Slovak Republic	amphibians for sale Slovak	predaj obojživelníkov Slovenská republika
Republic of Hungary	amphibians for sale Hungary	kétéltűek eladók Magyarország
Federal Republic of Germany	amphibians for sale Germany	Amphibien zu verkaufen Deutschland
United kingdom of Great Britain and Northern Ireland	amphibians for sale Britain
Ireland	amphibians for sale Ireland	amfaibiaigh ar díol in Éirinn
Kingdom of Denmark	amphibians for sale Denmark	padder til salg Danmark
Kingdom of the Netherlands	amphibians for sale Netherlands	amfibieën te koop Nederland
Principality of Monaco	amphibians for sale Monaco	amphibiens à vendre Monaco
French Republic	amphibians for sale French	amphibiens à vendre France
Kingdom of Belgium	amphibians for sale Belgium	amphibiens à vendre Belgique
Grand Duchy of Luxembourg	amphibians for sale Luxembourg	amphibiens à vendre Luxembourg
Republic of Austria	amphibians for sale Austra	Amphibien zu verkaufen Österreich
Swiss Confederation	amphibians for sale Swiss	Amphibien zu verkaufen Schweiz
Principality of Liechtenstein	amphibians for sale Liechtenstein	Amphibien zu verkaufen Liechtenstein
Kingdom of Spain	amphibians for sale Spain	anfibios en venta España
Principality of Andorra	amphibians for sale Andorra	amfibis en venda Andorra
Portuguese Republic	amphibians for sale Portuguese Republic	anfíbios para venda República Portuguesa
Italian Republic	amphibians for sale Italy	anfibi in vendita Italia
Republic of Malta	amphibians for sale Malta	anfibji għall-bejgħ Malta
Republic of San Marino	amphibians for sale San Marino	anfibi in vendita San Marino
Vatican City State	amphibians for sale Vatican City State	anfibi in vendita Stato della Città del Vaticano
Republic of Slovenia	amphibians for sale Slovenia	dvoživke naprodaj Slovenija
Republic of Croatia	amphibians for sale Croatia	vodozemci na prodaju Hrvatska
Bosnia and Herzegovina	amphibians for sale Bosnia and Herzegovina	vodozemci za prodaju Bosna i Hercegovina
Republic of Albania	amphibians for sale Albania	amfibe per shitje shqiperi
Romania	amphibians for sale Romania	amfibieni de vanzare Romania
Republic of Bulgaria	amphibians for sale Bulgaria	земноводни за продажба България
Greece	amphibians for sale Greece	αμφίβια προς πώληση Ελληνική Δημοκρατία
Arab Republic of Egypt	amphibians for sale Egypt	برمائيات للبيع مصر
Republic of the Sudan	amphibians for sale Sudan	برمائيات للبيع جمهورية السودان
The Republic of South Sudan	amphibians for sale South Sudan
Federal Democratic Republic of Ethiopia	amphibians for sale Ethiopia	አምፊቢያን ለሽያጭ ኢትዮጵያ
State of Eritrea	amphibians for sale Eritrea
Republic of Djibouti	amphibians for sale Djibouti	amphibiens à vendre Djibouti
Somali Republic	amphibians for sale Somalia	amfibiiyada iibka ah ee jamhuuriyadda Soomaaliya
Socialist People's Libyan Arab Jamahiriya	amphibians for sale Libyan Arab Jamahiriya	برمائيات للبيع الجماهيرية العربية الليبية الشعبية الاشتراكية
Democratic People's Republic of Algeria	amphibians for sale Algeria	برمائيات للبيع الجزائر
Republic of Tunisia	amphibians for sale Tunisia	برمائيات للبيع تونس
Kingdom of Morocco	amphibians for sale Morocco	برمائيات للبيع المغرب
Republic of Cape Verde	amphibians for sale Cape Verde	anfíbios para venda Cabo Verde
Islamic Republic of Mauritania	amphibians for sale Mauritania	البرمائيات للبيع موريتانيا
Republic of Mali	amphibians for sale Mali	amphibiens à vendre Mali
Republic of Senegal	amphibians for sale Senegal	amphibiens à vendre Sénégal
Republic of the Gambia	amphibians for sale Gambia
Republic of Guinea-Bissau	amphibians for sale Guinea-Bissau	anfíbios para venda Guiné-Bissau
Republic of Guinea	amphibians for sale Guinea	amphibiens à vendre République de Guinée
Republic of Sierra Leone	amphibians for sale Sierra Leone
Republic of Liberia	amphibians for sale Liberia
Republic of Cote d'Ivoire	amphibians for sale Cote d'Ivoire	amphibiens à vendre Côte d'Ivoire
Burkina Faso	amphibians for sale Burkina Faso	amphibiens à vendre Burkina Faso
Republic of Niger	amphibians for saleNiger	amphibiens à vendre Nige
Republic of Chad	amphibians for sale Chad	amphibiens à vendre Tchad
Federal Republic of Nigeria	amphibians for sale Nigeria
Republic of Ghana	amphibians for sale Ghana
Togolese Republic	amphibians for sale Togolese Republic	amphibiens à vendre République Togolaise
Republic of Benin	amphibians for sale Benin	amphibiens à vendre Bénin
Republic of Cameroon	amphibians for sale Cameroon	amphibiens à vendre Cameroun
Gabonese Republic	amphibians for sale Gabonese Republic	amphibiens à vendre République gabonaise
Republic of Equatorial Guinea	amphibians for sale Equatorial Guinea	venta de anfibios Guinea Ecuatorial
Democratic Republic of Sao Tome and Principe	amphibians for sale Sao Tome and Principe	anfíbios para venda São Tomé e Príncipe
Central African Republic	amphibians for sale Central African Republic	amphibiens à vendre République centrafricaine
Republic of the Congo	amphibians for sale Republic of the Congo	amphibiens à vendre République du Congo
Democratic Republic of the Congo	amphibians for sale Democratic Republic of the Congo	amphibiens à vendre République Démocratique du Congo
Republic of Uganda	amphibians for sale Uganda
Republic of Rwanda	amphibians for sale Rwanda	amphibiens à vendre Rwanda
Republic of Burundi	amphibians for sale Burundi	amphibiens à vendre Burundi
United Republic of Tanzania	amphibians for sale Tanzania
Republic of Kenya	amphibians for sale Kenia
Republic of Angola	amphibians for sale Angola	anfíbios para venda Angola
Republic of Zambia	amphibians for sale Zambia
Republic of Malawi	amphibians for sale Malawi
Republic of Mozambique	amphibians for sale Mozambique	anfíbios para venda Moçambique
Republic of Madagascar	amphibians for sale Madagascar	amphibiens à vendre Madagasca
Union of the Comoros	amphibians for sale Comoros	amphibiens à vendre Comores
Republic of Seychelles	amphibians for sale Seychelles	amphibiens à vendre Seychelles
Republic of Mauritius	amphibians for sale Mauritius
Republic of Zimbabwe	amphibians for sale Zimbabwe
Republic of Botswana	amphibians for sale Botswana
Republic of Namibia	amphibians for sale Namibia
Kingdom of Swaziland	amphibians for sale Swaziland
Kingdom of Lesotho	amphibians for sale Lesotho
Republic of South Africa	amphibians for sale South Africa
Commonwealth of Australia	amphibians for sale Australia
Independent State of Papua New Guinea	amphibians for sale Papua New Guinea
Solomon Islands	amphibians for sale Solomon Islands
Republic of Vanuatu	amphibians for sale Vanuatu	amphibiens à vendre République de Vanuatu
New Zealand	amphibians for sale New Zealand
Republic of the Fiji Islands	amphibians for sale Republic of the Fiji Islands
Kingdom of Tonga	amphibians for sale Kingdom of Tonga
Republic of Nauru	amphibians for sale Republic of Nauru
Republic of Kiribati	amphibians for sale Kiribati
Tuvalu	amphibians for sale Tuvalu
Independent State of Samoa	amphibians for sale Samoa	ologtalanoa ele epaou aluliWu
Federated States of Micronesia	amphibians for sale Federated States of Micronesia
Republic of the Marshall Islands	amphibians for sale the Marshall Islands
Republic of Palau	amphibians for sale Republic of Palau
Canada	amphibians for sale Canada
United States of America	amphibians for sale America
United Mexican States	amphibians for sale United Mexican States	anfibios en venta Estados Unidos Mexicanos
Republic of Guatemala	amphibians for Guatemala	venta de anfibios guatemala
Belize	amphibians for sale Belize
Republic of El Salvador	amphibians for sale El Salvador	venta de anfibios El Salvado
Republic of Honduras	amphibians for sale Honduras	venta de anfibios Honduras
Republic of Nicaragua	amphibians for sale Nicaragua	venta de anfibios Nicaragua
Republic of Costa Rica	amphibians for sale Costa Rica	venta de anfibios Costa Rica
Republic of Panama	amphibians for sale Panama	venta de anfibios panama
Republic of Cuba	amphibians for sale Cuba	venta de anfibios cuba
Commonwealth of the Bahamas	amphibians for sale Commonweathe Commonwealth of the Bahamas
Republic of Haiti	amphibians for sale Haïti	amphibiens à vendre Haïti
Dominican Republic	amphibians for sale Dominican Republic	venta de anfibios republica dominicana
Jamaica	amphibians for sale Jamaica
Federation of Saint Kitts and Nevis	amphibians for sale Federation of Saint Kitts and Nevis
Antigua and Barbuda	amphibians for sale Antigua and Barbuda
Commonwealth of Dominica	amphibians for sale Commonwealth of Dominica
Saint Lucia	amphibians for sale Saint Lucia
Saint Vincent and the Grenadines	amphibians for sale Saint Vincent and the Grenadines
Grenada	amphibians for sale Grenada
Barbados	amphibians for sale Barbados
Republic of Trinidad and Tobago	amphibians for sale Republic of Trinidad and Tobago
Montserrat	amphibians for sale Montserrat
Republic of Colombia	amphibians for sale Colombia	venta de anfibios colombia
Republic of Ecuador	amphibians for sale Ecuador	venta de anfibios ecuado
Bolivarian Republic of Venezuela	amphibians for sale Venezuela	venta de anfibios venezuela
Co-operative Republic of Guyana	amphibians for sale Co-operative Republic of Guyana
Republic of Suriname	amphibians for sale Suriname
Republic of Peru	amphibians for sale Peru	venta de anfibios peru
Republic of Bolivia	amphibians for sale Bolivia	venta de anfibios bolivia
Republic of Paraguay	amphibians for sale Paraguay	venta de anfibios Paraguay
Argentine Republic	amphibians for sale Argentina	venta de anfibios republica argentina
Oriental Republic of Uruguay	amphibians for sale Uruguay	venta de anfibios República Oriental del Uruguay
Federative Republic of Brazil	amphibians for sale Brasil	anfíbios a venda Brasil
Republic of Chile	amphibians for sale Chile	venta de anfibios chile
