# Supplementary material for: Quantifying global colonization pressures of alien vertebrates from wildlife trade
Source: Nat Commun. 2023 Nov 30;14:7914. doi: 10.1038/s41467-023-43754-6 (PMC10689770; doi:10.1038/s41467-023-43754-6)
Supplement: Supplementary file 12 — Supplementary Data 9 [file 41467_2023_43754_MOESM12_ESM.xlsx]

## Sheet: Sheet1
Supplementary Data 9. Publications used for retrieving data on historical online trade and physical stores.
1. Abdul Rahman Al-Sirhan, O. A.-B. Raptor trade in Kuwait bird market. Wildlife Middle East 5 (3),6 (2010).
2. Altherr, S. & Lameter, K. The Rush for the Rare: Reptiles and Amphibians in the European Pet Trade. Animals (Basel) 10, doi:10.3390/ani10112085 (2020).
3. Alves, R. R. N. et al. Keeping reptiles as pets in Brazil: Ethnozoological and conservation aspects. Journal for Nature Conservation 49, 9-21, doi:10.1016/j.jnc.2019.02.002 (2019).
4. Alves, R. R., De Farias Lima, J. R. & Araujo, H. F. P. The live bird trade in Brazil and its conservation implications: an overview. Bird Conservation International 23, 53-65, doi:10.1017/s095927091200010x (2012).
5. Ashley S, Brown S, Ledford J, et al. Morbidity and Mortality of Invertebrates, Amphibians, Reptiles, and Mammals at a Major Exotic Companion Animal Wholesaler. Journal of Applied Animal Welfare Science, 2014, 17(4):308-321.
6. Atoussi, S. et al. Illegal wildlife trade in Algeria, insight via online selling platforms. African Journal of Ecology 60, 175-181, doi:10.1111/aje.12967 (2022).
7. Atoussi, S. et al. The trade in the endangered African Grey Parrot Psittacus erithacus and the Timneh Parrot Psittacus timneh in Algeria. Ostrich 91, 214-220, doi:10.2989/00306525.2020.1763492 (2020).
8. Banjade, M., Adhikari, P. & Oh, H. S. Illegal wildlife trade in local markets of Feuang and Mad districts of Vientiane Province, Lao People's Democratic Republic. J Asia Pac Biodivers 13, 511-517, doi:10.1016/j.japb.2020.07.006 (2020).
9. Bennett, D. A Dubious Account of Breeding Varanus olivaceus in Captivity at the Paradise Reptile Zoo in Mindoro, Philippines. International Varanid Interest Group 8, 2 (2014).
10. Bergin, D. & Nijman, V. An Assessment of Welfare Conditions in Wildlife Markets across Morocco. J Appl Anim Welf Sci 22, 279-288, doi:10.1080/10888705.2018.1492408 (2019).
11. Bergin, D., Atoussi, S. & Waters, S. Online trade of Barbary macaques Macaca sylvanus in Algeria and Morocco. Biodiversity and Conservation 27, 531-534, doi:10.1007/s10531-017-1434-5 (2017).
12. Biddle, R., Solis-Ponce, I., Jones, M., Pilgrim, M. & Marsden, S. Parrot Ownership and Capture in Coastal Ecuador: Developing a Trapping Pressure Index. Diversity 13, doi:10.3390/d13010015 (2021).
13. Chapple, D. G., Knegtmans, J., Kikillus, H. & van Winkel, D. Biosecurity of exotic reptiles and amphibians in New Zealand: building upon Tony Whitaker's legacy. Journal of the Royal Society of New Zealand 46, 66-84, doi:10.1080/03036758.2015.1108344 (2016).
14. Choong-Ho Ham, S.-M. P., Jeong-Eun Lee, Jaehong Park, Dong-Hyun Lee, Ha-Cheol Sung. First report of the Black-headed python (Aspidites melanocephalus Krefft, 1864) found in the wild in the Republic of Korea. BioInvasions Records 11 (2022).
15. Choquette, R. E., Angulo, A., Bishop, P. J., Phan, C. T. B. & Rowley, J. J. L. The internet-based Southeast Asian amphibian pet trade. TRAFFIC Bulletin 32 (2021).
16. Claudia P. Ceballos, L. A. F. The trade in native and exotic turtles in Texas. Wildlife Society Bulletin 32, 12 (2004).
17. Cristine P. Canlas, E. Y. S., Serene Chng. A rapid survey of online trade in live birds and reptiles in the Philippines. TRAFFIC Bulletin 29 (2017).
18. da Rosa, C. A., Zenni, R., Ziller, S. R., de Almeida Curi, N. & Passamani, M. Assessing the risk of invasion of species in the pet trade in Brazil. Perspectives in Ecology and Conservation 16, 38-42, doi:10.1016/j.pecon.2017.09.005 (2018).
19. Dakdouk, S. Lebanon-Back on the Illegal Wild Animal Trade Map. Wildlife Middle East News (2009).
20. Dauphine, N. Notes on the live bird trade in northern Peru. Proceedings of the Fourth International, 3 (2008).
21. D'Cruze, N. et al. A star attraction: The illegal trade in Indian Star Tortoises. Nature Conservation 13, 1-19, doi:10.3897/natureconservation.13.5625 (2015).
22. D'Cruze, N. et al. Betting the farm: A review of Ball Python and other reptile trade from Togo, West Africa. Nature Conservation 40, 65-91, doi:10.3897/natureconservation.40.48046 (2020).
23. Do Nascimento, R. A., Schiavetti, A. & Martinez Montaño, R. A. Avaliação do comércio ilegal de macacos-prego na Bahia, Brasil. Neotropical Biology and Conservation 8, doi:10.4013/nbc.2013.82.03 (2013).
24. Enge, K. M. Capter 22, Commercial Harvest of Amphibians and Reptiles in Florida for the Pet Trade. In: Amphibians and Reptiles: Status and Conservation in Florida. 198-214 (2005).
25. Fang, H.X.; Luo, Z.H.; Li, C.W.; Ping, X.G.; Li, C.L.; Tang, S.H.; Turgan, M.; Li, Z.Q.; Hu, J.H.; Jiang, Z.G. Animal species and population size in Chinese zoos. Chin. J. Zool. 45, 54–66 (2010).
26. Fidenci, P. & Maran, J. Illegal Domestic Trade of the Philippine Forest Turtle (Siebenrockiella leytensis) in the Philippines. TurtleLog: Online Newsletter of the IUCN/SSC Tortoise and Freshwater Turtle Specialist Group, 1-3, doi:10.3854/tln.003.2009 (2009).
27. Fonseca, E., Sole, M., Rodder, D. & de Marco, P. J. Pet snakes illegally marketed in Brazil: Climatic viability and establishment risk. PLoS One 12, e0183143, doi:10.1371/journal.pone.0183143 (2017).
28. García-Díaz, P., Ross, J.V., Woolnough, A.P., Cassey, P. The illegal wildlife trade is a likely source of alien species. Conservation Letters 10(6):690-698 (2017)
29. Gilbert, M., Sokha, C., Joyner, P. H., Thomson, R. L. & Poole, C. Characterizing the trade of wild birds for merit release in Phnom Penh, Cambodia and associated risks to health and ecology. Biological Conservation 153, 10-16, doi:10.1016/j.biocon.2012.04.024 (2012).
30. Goh, T. Y. & O'Riordan, R. M. Are tortoises and freshwater turtles still traded illegally as pets in Singapore? Oryx 41, 97-100, doi:10.1017/s003060530700155x (2007).
31. Harrington, L. A. et al. Live wild animal exports to supply the exotic pet trade: A case study from Togo using publicly available social media data. Conservation Science and Practice 3, doi:10.1111/csp2.430 (2021).
32. Herrera, B. H. Monitoring results of the illegal parrot trade in the Loas Pozos market, Santa Cruz De La Sierra, Bolivia. Proceedings of the Fourth International, 3 (2008).
33. Herrera, M. & Hennessey, B. Quantifying the illegal parrot trade in Santa Cruz de la Sierra, Bolivia, with emphasis on threatened species. Bird Conservation International 17, 295-300, doi:10.1017/s0959270907000858 (2007).
34. Hussain, A. & Khan, A. A. Wild birds trade in Dera Ismael Khan and Bannu divisions of Khyber PakhtunKhwa (KPK) Province, Pakistan. Braz J Biol 83, e247915, doi:10.1590/1519-6984.247915 (2021).
35. Jensen, T. J. et al. Exploring the international trade in African snakes not listed on CITES: highlighting the role of the internet and social media. Biodiversity and Conservation 28, 1-19, doi:10.1007/s10531-018-1632-9 (2018).
36. Kabir, A. Business of Exotic Cage birds in Bangladesh. EC Veterinary Science 6, 3 (2021).
37. Kaczmarski, M. & Kolenda, K. Non-native Amphibian Pet Trade via Internet in Poland. European Journal of Ecology 4, 30-40, doi:10.2478/eje-2018-0004 (2018).
38. Kaleta, T., Szymanska, A. Confiscation of live exotic animals in Poland by custom service during 1998–2008 period in accordance with EU law and CITES. Ann Warsaw Univ Life Sci, 47:45–55 (2010).
39. Rebecca, K., Davidson, L., et al. Illegal wildlife imports more than just animals--Baylisascaris procyonis in raccoons (Procyon lotor) in Norway. Journal of wildlife diseases, 49 (4): 986–990 (2013).
40. Kasper, K. et al. The extent of the illegal trade with terrestrial vertebrates in markets and households in Khammouane Province, Lao PDR. Nature Conservation 41, 25-45, doi:10.3897/natureconservation.41.51888 (2020).
41. Kenichi Tamukai, Y. U., Atsushi Tominaga, Kazutaka Suzuki, Koichi Goka. Batrachochytrium dendrobatidis prevalence and haplotypes in domestic and imported pet amphibians in Japan. DISEASES OF AQUATIC ORGANISMS 109, 11, doi:10.3354/dao02732 (2014).
42. Kitowski, I. Examinations of the ember of invasive species problems: trade turnover of Cumberland sliders Trachemys scripta troostii in the pet shops of Eastern Poland. Int J Pure Appl Sci Technol. 15(1):14–19 (2013).
43. Kmetec, A., Kaplan-Pavlovcic, S. & Ovcak, Z. Transitional cell carcinoma involving the ureterovesical part of a transplanted ureter. Urol Int 71, 122-123, doi:10.1159/000071110 (2003).
44. Koo, K. S. & Sung, H.-C. New record of the non-native snapping turtle Chelydra serpentina (Linnaeus, 1758) in the wild of the Republic of Korea. BioInvasions Records 9, 444-449, doi:10.3391/bir.2020.9.2.30 (2020).
45. Koo, K. S., Park, H. R., Choi, J. H. & Sung, H. C. Present Status of Non-Native Amphibians and Reptiles Traded in Korean Online Pet Shop. Korean Journal of Environment and Ecology 34, 106-114, doi:10.13047/kjee.2020.34.2.106 (2020).
46. Kopecký, O., Kalous, L. & Patoka, J. Establishment risk from pet-trade freshwater turtles in the European Union. Knowledge and Management of Aquatic Ecosystems, doi:10.1051/kmae/2013057 (2013).
47. La Laina, D. Z.，Nekaris, K. A. I.，Nijman, V.，Morcatty, T. Q..Illegal online pet trade in venomous snakes and the occurrence of snakebites in Brazil.Toxicon.10.1016/j.toxicon.2021.01.010 (2021).
48. Lana, D. J. Allochthonous species of Turtles in Croatia and Bosnia and Herzegovina. Hyla 1 (2015).
49. Leary, T. A review of terrestrial wildlife trade originating from Solomon Islands. Australian Zoologist 27, 20-27, doi:10.7882/az.1991.003 (1991).
50. Lee, R. J. et al. Wildlife trade and implications for law enforcement in Indonesia: a case study from North Sulawesi. Biological Conservation 123, 477-488, doi:10.1016/j.biocon.2005.01.009 (2005).
51. Lee, S.J., et al. Genetic origin identification of Siberian chipmunks (Tamias sibiricus) in pet shops of South Korea. Animal Cells and Systems 15, 161-168, doi:10.1080/19768354.2011.577586 (2011).
52. Li, Y., et al. The dynamics of trade in live wildlife across the Guangxi border between China and Vietnam during 1993-1996 and its control strategies. Biodiversity and Conservation. 7, 895-914 (1998).
53. Li, Y., and D. Li et al. A Preliminary Investigation on the Status of the Wildlife Trade in Guangxi, China. Biodiversity Science, 10.17520/biods.1996048 (1996).
54. Louadj, A. et al. European Goldfinches Carduelis carduelis as pets in Algeria: numbers and social dimension of a conservation issue. Bird Conservation International 32, 292-300, doi:10.1017/s0959270921000149 (2021).
55. Lucía Rodríguez, K. E. R., Melissa Schaefer Seabocy. Motivations of pet parrot ownership and captive conditions of the pets in Madagascar. MADAGASCAR CONSERVATION & DEVELOPMENT VOLUME 15 | 15, 13, doi:10.4314/mcd.v15i1.2 (2020).
56. Lyons, J. A., Natusch, D. J. D. & Shepherd, C. R. The harvest of freshwater turtles (Chelidae) from Papua, Indonesia, for the international pet trade. Oryx 47, 298-302, doi:10.1017/s0030605312000932 (2013).
57. Magalhaes, V. A. S.-P. Illegal trade on non-native amphibians and reptiles in southeast Brazil: the status of e-commerce. Phyllomedusa 11, 6 (2012).
58. Marginean, George-Ioan., E. G., Tibor SOS. The illegal internet based trade in European pond turtle Emys orbicularis (Linnaeus, 1758) in Romania: A threat factor for conservation. North-Western Journal of Zoology 14 (2018).
59. Mariana, A., Vellayan, S., Halimaton, I. & Ho, T. M. Acariasis on pet Burmese python, Python molurus bivittatus in Malaysia. Asian Pac J Trop Med 4, 227-228, doi:10.1016/S1995-7645(11)60075-8 (2011).
60. Martin, R. O. The wild bird trade and African parrots: past, present and future challenges. Ostrich 89, 139-143, doi:10.2989/00306525.2017.1397787 (2018).
61. Maulany, R. I., Mutmainnah, A., Nasri, N., Achmad, A. & Ngakan, P. O. Tracing Current Wildlife Trade: An Initial Investigation in Makassar City, Indonesia. Forest and Society, 277-287, doi:10.24259/fs.v5i2.9097 (2021).
62. McClure, H. E. and Chaiyaphun, S. The sale of birds at the Bangkok “Sunday Market” Thailand. Nat. Hist. Bull. Siam Soc. 24, 41–78 (1971).
63. McMillan, S. E., Dingle, C., Allcock, J. A. & Bonebrake, T. C. Exotic animal cafes are increasingly home to threatened biodiversity. Conservation Letters 14, doi:10.1111/conl.12760 (2020).
64. Melville, D.S. A preliminary survey of the bird trade in Hong Kong. Hong Kong Bird Report 1980:55–102 (1982).
65. Mendiratta, U., Sheel, V. & Singh, S. Enforcement seizures reveal large-scale illegal trade in India's tortoises and freshwater turtles. Biological Conservation 207, 100-105, doi:10.1016/j.biocon.2017.01.023 (2017).
66. Meng, M., Ma, J., Feng, Y., et al. Investigation of the current trade situation of alien vertebrate species in China and analysis of corresponding management strategies. Biodiversity Science, 25(10):1137-1143 (2017).
67. Minh Nguyen, M. W. A rapid assessment of e-commerce wildlife trade in Viet Nam. TRAFFIC Bulletin 28 (2016).
68. Moshobane M C, Nnzeru L R, Nelukalo K, et al. Patterns of permit requests and issuance regulated alien and invasive species in South Africa for the period 2015–2018. African Journal of Ecology, doi/epdf/10.1111/aje.12720 (2020).
69. Mounir R. Abi-Said, N. T. O., Hassan Makhlouf , Zuhair S. Amr , & Eid, E. Illegal Trade in Wildlife Species in Beirut, Lebanon. Vertebrate Zoology 68, 4 (2018).
70. Natusch, D. J. D. & Lyons, J. A. Ecological attributes and trade of white-lipped pythons (Genus Leiopython) in Indonesian New Guinea. Australian Journal of Zoology 59, doi:10.1071/zo12017 (2011).
71. Natusch, D. J. D. & Lyons, J. A. Exploited for pets: the harvest and trade of amphibians and reptiles from Indonesian New Guinea. Biodiversity and Conservation 21, 2899-2911, doi:10.1007/s10531-012-0345-8 (2012).
72. Ndivhuwo Shivambu, T. C. S. a. C. T. D. Non-native small mammal species in the South African pet trade. Management of Biological Invasions 12 (2021).
73. Nijman, V. & Shepherd, C. R. Analysis of a decade of trade of tortoises and freshwater turtles in Bangkok, Thailand. Biodiversity and Conservation 24, 309-318, doi:10.1007/s10531-014-0809-0 (2014).
74. Nijman, V. et al. Illegal Wildlife Trade in Traditional Markets, on Instagram and Facebook: Raptors as a Case Study. Birds 3, 99-116, doi:10.3390/birds3010008 (2022).
75. Nijman, V. Orangutan trade, confiscations, and lack of prosecutions in Indonesia. Am J Primatol 79, doi:10.1002/ajp.22652 (2017).
76. Nijman, V. Zoos consenting to the illegal wildlife trade – the earless monitor lizard as a case study. Nature Conservation 44, 69-79, doi:10.3897/natureconservation.44.65124 (2021).
77. Nijman, V., Morcatty, T. Q., Feddema, K., Campera, M. & Nekaris, K. A. I. Disentangling the Legal and Illegal Wildlife Trade-Insights from Indonesian Wildlife Market Surveys. Animals (Basel) 12, doi:10.3390/ani12050628 (2022).
78. Pham Van, T. Longitudinal monitoring of turtle trade through Facebook in Vietnam. Herpetological Journal, 48-56, doi:10.33256/hj29.1.4856 (2019).
79. Pragatheesh, A., Deepak, V., Girisha, H. V. & Tomar, M. S. A looming exotic reptile pet trade in India: patterns and knowledge gaps. Journal of Threatened Taxa 13, 18518-18531, doi:10.11609/jott.6998.13.6.18518-18531 (2021).
80. Razkallah, I. et al. Illegal wild birds’ trade in a street market in the region of Guelma, north-east of Algeria. Avian Biology Research 12, 96-102, doi:10.1177/1758155919826773 (2019).
81. Rommel M. Cruz, D. V.-v. d. B., Indira Lacerna-Widmann, Sabine Schoppe, Peter Widmann. Wildlife Trade in Southern Palawan, Philippines. Banwa 4(1), 12-26 (2007).
82. Rosa., C, Zenni., R, Ziller S R , et al. Assessing the risk of invasion of species in the pet trade in Brazil. Perspectives in Ecology & Conservation, S2530064417300640 (2017).
83. Rowley, J. J. L. et al. Estimating the global trade in Southeast Asian newts. Biological Conservation 199, 96-100, doi:10.1016/j.biocon.2016.05.001 (2016).
84. Russello, M. A., Avery, M. L., Wright, T. F. Genetic evidence links invasive monk parakeet populations in the United States to the international pet trade. Bmc Evolutionary Biology, 8(1):217 (2008).
85. Salgado, I. Is the raccoon (Procyon lotor) out of control in Europe? Biodiversity and Conservation 27, 2243-2256, doi:10.1007/s10531-018-1535-9 (2018).
86. Sanchez-Mercado,A., Rodriguez, J.R., Moran, L., Cardozo-Urdaneta, A. and L.I. Morales. Illegal trade of the Psittacidae in Venezuela. Oryx 54, 77-83, doi:10.1017/S003060531700120X (2017).
87. Savage, M., Gomez, L. & Leupen, B. Illegal Otter Trade: An Analysis of Seizures in Selected Asian Countries (1980-2015) -Summary. IUCN Otter Spec 34 (2021).
88. Serene, C. L., Chng, J. A. E. Snapshot of an on-going trade: an inventory of birds for sale in Chatuchak weekend market, Bangkok, Thailand. CONSERVATION ALERT 25, 6 (2016).
89. Shanee, N., Mendoza, A. P. & Shanee, S. Diagnostic overview of the illegal trade in primates and law enforcement in Peru. Am J Primatol 79, doi:10.1002/ajp.22516 (2017).
90. Shepherd, C. R. Pet freshwater turtle and tortoise trade in Chatuchak Market, Bangkok,Thailand. TRAFFIC Bulletin (2008).
91. Shepherd, C. R. Shepherd. The bird trade in Medan, north Sumatra: an overview. BirdingAsia 16-24 (2006).
92. Shepherd, C. R., Gomez, L. & Nijman, V. Illegal wildlife trade, seizures and prosecutions: A 7.5-year analysis of trade in pig-nosed turtles Carettochelys insculpta in and from Indonesia. Global Ecology and Conservation 24, doi:10.1016/j.gecco.2020.e01249 (2020).
93. Shepherd, C.R. An Assessment of Wildlife Trade at Mong La Market on the Myanmar-China Border. TRAFFIC Bulletin 21 (2007).
94. Shivambu, N., Shivambu, T. C., Downs, C. T. Assessing the potential impacts of non-native small mammals in the South African pet trade. NeoBiota, 60:1-18 (2020).
95. Siriwat, P. & Nijman, V. Illegal pet trade on social media as an emerging impediment to the conservation of Asian otters species. Journal of Asia-Pacific Biodiversity 11, 469-475, doi:10.1016/j.japb.2018.09.004 (2018).
96. Siriwat, P. & Nijman, V. Wildlife trade shifts from brick-and-mortar markets to virtual marketplaces: A case study of birds of prey trade in Thailand. J Asia Pac Biodivers 13, 454-461, doi:10.1016/j.japb.2020.03.012 (2020).
97. Siriwat, P., Nekaris, K. A. I. & Nijman, V. Digital media and the modern-day pet trade: a test of the ‘Harry Potter effect’ and the owl trade in Thailand. Endangered Species Research 41, 7-16, doi:10.3354/esr01006 (2020).
98. Siriwat, P., Nekaris, K. A. I. & Nijman, V. The role of the anthropogenic Allee effect in the exotic pet trade on Facebook in Thailand. Journal for Nature Conservation 51, doi:10.1016/j.jnc.2019.125726 (2019).
99. Soorae, A. A. H., A. Al Shamsi ，K. Al Suwaidi. A Survey of the Trade in Wildlife as Pets in the United Arab Emirates. TRAFFIC Bulletin 22, 6 (2008).
100. Souto, W. M. S. et al. Singing for Cages. Tropical Conservation Science 10, doi:10.1177/1940082917689898 (2017).
101. Stanton, D. B. Opportunistic Wildlife Trade in Yemen. Wildlife Middle East 4 (2009).
Stringham, O. C. et al. Live reptile smuggling is predicted by trends in the legal exotic pet trade. Conservation Letters 14, doi:10.1111/conl.12833 (2021).
102. Sy, E. First record of Varanus bitatawa in the Philippine pet trade. Biawak 6, 73 (2012).
103. Sy, E. Y. Checklist of Exotic Species in the Philippine Pet Trade, I. Amphibians. Journal of Nature Studies 13, 10 (2014).
104. Sy, E. Y. Checklist of Exotic Species in the Philippine Pet Trade, II. Reptiles. Journal of Nature Studies 14 (2015).
105. Tamukai, K., Une, Y., Tominaga, A., Suzuki, K. & Goka, K. Batrachochytrium dendrobatidis prevalence and haplotypes in domestic and imported pet amphibians in Japan. Dis Aquat Organ 109, 165-175, doi:10.3354/dao02732 (2014).
106. Uhm, D. P. v. Monkey business: the illegal trade in Barbary macaques. Journal of Trafficking, Organized Crime and Security 2, 14, doi:2016: 2(1): 36-49 (2016).
107. Wyatt, T. et al. Wildlife trafficking via social media in Brazil. Biological Conservation 265, doi:10.1016/j.biocon.2021.109420 (2022).
108. Xayyasith, S., and B. D., Yupaporn Chaiseha. Recent surveys of the bird trade in local markets in central Laos. FORKTAIL 36, 9 (2020).
109. 冯照军,彭红梅,周虹,满同新,李未,王永强.徐州市爬行动物市场贸易的初步调查.四川动物,2002,21(2):91-93.
110. 姬云瑞, 李叶, 刘芳等. 我国网络平台外来宠物贸易调查. 生物多样性, 2020, 28(5):644-650.
