# Supplementary material for: Quantifying global colonization pressures of alien vertebrates from wildlife trade
Source: Nat Commun. 2023 Nov 30;14:7914. doi: 10.1038/s41467-023-43754-6 (PMC10689770; doi:10.1038/s41467-023-43754-6)
Supplement: Supplementary file 13 — Supplementary Data 10 [file 41467_2023_43754_MOESM13_ESM.xlsx]

## Sheet: Sheet1
Supplementary Data 10. References from the journal BioInvasions Records used for retrieving established alien terrestrial vertebrate species and their distributions
1	Adamopoulou, C. & Legakis, A. First account on the occurrence of selected invasive alien vertebrates in Greece. BioInvasions Records 5, 189-196, doi:10.3391/bir.2016.5.4.01 (2016).
2	Alonso Bosch, R. & Borroto Páez, R. First record from Cuba of the introduced mourning gecko, Lepidodactylus lugubris (Duméril and Bibron, 1836). BioInvasions Records 6, 297-300, doi:10.3391/bir.2017.6.3.16 (2017).
3	Alshamlih, M. Rüppell’s weaver, Ploceus galbula Rüppell, 1880 invasion of the Eastern Arabian Peninsula: potential economic and social impacts. BioInvasions Records 9, 158-164, doi:10.3391/bir.2020.9.1.20 (2020).
4	Behm, J. First records of the mourning gecko (Lepidodactylus lugubris Duméril and Bibron, 1836), common house gecko (Hemidactylus frenatus in Duméril, 1836), and Tokay gecko (Gekko gecko Linnaeus, 1758) on Curaçao, Dutch Antilles, and remarks on their Caribbean distributions. BioInvasions Records 8, 34-44, doi:10.3391/bir.2019.8.1.04 (2019).
5	Behm, J., Busala, G. & Helmus, M. First records of three new lizard species and a range expansion of a fourth lizard species introduced to Aruba. BioInvasions Records 11, 296-306, doi:10.3391/bir.2022.11.1.30 (2022).
7	Bisconti, R. Balkan marsh frogs Pelophylax kurtmuelleri (Gayda, 1940) introduced in the Aspromonte National Park, southern Italy. BioInvasions Records 8, 26-33, doi:10.3391/bir.2019.8.1.03 (2019).
8	Carlos Cruz-Cordovez, I. H., Felipe Espinoza, Kimberly Rizzo, María-Bethsabeth Sarmiento, Nicole Rodas, María-José Coello1, Wilver Bravo,Margarita Lampo. New record of a feral population of Lithobates catesbeianus Shaw, 1802 in a protected area (Santay Island) in the Ecuadorian coast. BioInvasions Records 9, 13, doi:10.3391/bir (2020).
9	Di Blasio, L. et al. First successful reproduction of the Chinese striped-necked turtle Mauremys sinensis (Gray, 1834) in a European wetland. BioInvasions Records 10, 721-729, doi:10.3391/bir.2021.10.3.22 (2021).
10	Dyer, E. E., Redding, D. W. & Blackburn, T. M. The global avian invasions atlas, a database of alien bird distributions worldwide. Sci Data 4, 170041, doi:10.1038/sdata.2017.41 (2017).
11	Edwards, J. et al. The gold tegu, Tupinambis teguixin (Linnaeus, 1758) sensu lato (Squamata: Teiidae): evidence for an established population in Florida. BioInvasions Records 6, 407-410, doi:10.3391/bir.2017.6.4.16 (2017).
12	Febrer-Serra, M. et al. Invasion of Montpellier snake Malpolon monspessulanus (Hermann, 1809) on Mallorca: new threat to insular ecosystems in an internationally protected area. BioInvasions Records 10, 210-219, doi:10.3391/bir.2021.10.1.22 (2021).
13	Frantzis, A. A long and deep step in range expansion of an alien marine mammal in the Mediterranean: First record of the Indian Ocean humpback dolphin Sousa plumbea (G. Cuvier, 1829) in the Greek Seas. BioInvasions Records 7, 83-87, doi:10.3391/bir.2018.7.1.13 (2018).
14	Ham, C.-H. et al. First report of the Black-headed python (Aspidites melanocephalus Krefft, 1864) found in the wild in the Republic of Korea. BioInvasions Records 11, 571-577, doi:10.3391/bir.2022.11.2.29 (2022).
15	Kang, H.-J. Current distribution of American bullfrog Rana catesbeiana Shaw, 1802 in the Republic of Korea. BioInvasions Records 8, 942-946, doi:10.3391/bir.2019.8.4.23 (2019).
16	Koo, K. S., Park, S.-M., Choi, J. H. & Sung, H.-C. New report of an alligator snapping turtle (Macrochelys temminckii Troost, 1835) introduced into the wild in the Republic of Korea. BioInvasions Records 10, 220-226, doi:10.3391/bir.2021.10.1.23 (2021).
17	Koo, K. S. & Sung, H.-C. New record of the non-native snapping turtle Chelydra serpentina (Linnaeus, 1758) in the wild of the Republic of Korea. BioInvasions Records 9, 444-449, doi:10.3391/bir.2020.9.2.30 (2020).
18	Liebgold, E. The spread of the parthenogenetic mourning gecko, Lepidodactylus lugubris (Duméril and Bibron, 1836) to Paradise Island, The Bahamas, with comments on citizen science observations of non-native herpetofauna. BioInvasions Records 8, 45-49, doi:10.3391/bir.2019.8.1.05 (2019).
19	Luna, Á., Romero-Vidal, P., Hiraldo, F. & Tella, J. Cities favour the recent establishment and current spread of the Eurasian collared dove Streptopelia decaocto (Frivaldszky, 1838) in Dominican Republic. BioInvasions Records 7, 95-99, doi:10.3391/bir.2018.7.1.15 (2018).
20	Moreira-Arce, D., Hernández, F. & Abufarhue, K. First records of non-native Eurasian wild boar Sus scrofa (Linnaeus, 1758) (Mammalia: Artiodactyla) in a coastal ecosystem of Temperate Forest of south-central Chile. BioInvasions Records 9, 865-872, doi:10.3391/bir.2020.9.4.20 (2020).
21	Nekrasova, O., Tytar, V., Pupins, M. & Čeirāns, A. Range expansion of the alien red-eared slider Trachemys scripta (Thunberg in Schoepff, 1792) (Reptilia, Testudines) in Eastern Europe, with special reference to Latvia and Ukraine. BioInvasions Records 11, 287-295, doi:10.3391/bir.2022.11.1.29 (2022).
22	Nowakowski, J. & Dulisz, B. The Red-vented Bulbul Pycnonotus cafer (Linnaeus, 1766) – a new invasive bird species breeding in Europe. BioInvasions Records 8, 947-952, doi:10.3391/bir.2019.8.4.24 (2019).
23	Oskyrko, O., Sreelatha, L., Hanke, G., Deichse, G. & Carretero, M. Origin of introduced Italian wall lizards, Podarcis siculus (Rafinesque-Schmaltz, 1810) (Squamata: Lacertidae), in North America. BioInvasions Records 11, 1095-1106, doi:10.3391/bir.2022.11.4.26 (2022).
24	Papatheodoulou, A. et al. Distribution of two invasive alien species of Union concern in Cyprus inland waters. BioInvasions Records 10, 730-740, doi:10.3391/bir.2021.10.3.23 (2021).
25	Pazos-Nava, F. & Escobedo-Galván, A. First verified record of Anolis sagrei Cocteau in Duméril and Bibron, 1837 from the central Pacific coast of Mexico. BioInvasions Records 8, 568-574, doi:10.3391/bir.2019.8.3.12 (2019).
26	Pyron, A. Morphology and molecular data reveal invasion of cryptic golden tegus (Tupinambis cryptus Murphy et al., 2016) in Florida. BioInvasions Records 8, 465-470, doi:10.3391/bir.2019.8.2.30 (2019).
27	Rózsa, L. Railway-facilitated dispersal of the Spanish Sparrow (Passer hispaniolensis) during its current range expansion in the Pannonian Basin. BioInvasions Records 7, 469-473, doi:10.3391/bir.2018.7.4.20 (2018).
28	Somaweera, R. Historical context, current status and management priorities for introduced Asian house geckos at Ashmore Reef, north-western Australia. BioInvasions Records 9, 408-420, doi:10.3391/bir.2020.9.2.27 (2020).
29	Soorae, P. The first record of the Asian common toad Duttaphrynus melanostictus Schneider, 1799 in Abu Dhabi, United Arab Emirates. BioInvasions Records 9, 434-443, doi:10.3391/bir.2020.9.2.29 (2020).
30	Toledo, F. & Measey, J. Invasive frogs in São Paulo display a substantial invasion lag. BioInvasions Records 7, 325-328, doi:10.3391/bir.2018.7.3.15 (2018).
31	van Doorn, L. et al. Aesthetic aliens: invasion of the beauty rat snake, Elaphe taeniura Cope, 1861 in Belgium, Europe. BioInvasions Records 10, 741-754, doi:10.3391/bir.2021.10.3.24 (2021).
32	Xiong, W. et al. Distribution and impacts of invasive parrot’s feather (Myriophyllum aquaticum) in China. BioInvasions Records 10, 796-804, doi:10.3391/bir.2021.10.4.04 (2021).
33	Yoonhyuk Bae, J. P., Siti N. Othman, Yikweon Jang4 and Amaël Borzée. Record of invasive Rana huanrenensis Fei, Ye, and Huang, 1990 and Pelophylax nigromaculatus (Hallowell, 1861) on Ulleung Island, Republic of Korea. BioInvasions Records 11, 9, doi:10.3391/bir (2022).
