# Supplementary material for: Quantifying global colonization pressures of alien vertebrates from wildlife trade
Source: Nat Commun. 2023 Nov 30;14:7914. doi: 10.1038/s41467-023-43754-6 (PMC10689770; doi:10.1038/s41467-023-43754-6)
Supplement: Supplementary file 14 — Supplementary Code 1 [file 41467_2023_43754_MOESM14_ESM.zip]

Archive with 1 entries (1 files):
- Supplementary Code 1.docx
