# Supplementary material for: Quantifying global colonization pressures of alien vertebrates from wildlife trade
Source: Nat Commun. 2023 Nov 30;14:7914. doi: 10.1038/s41467-023-43754-6 (PMC10689770; doi:10.1038/s41467-023-43754-6)
Supplement: Supplementary file 16 — Source Data [file 41467_2023_43754_MOESM16_ESM.xlsx]

## Sheet: Fig 2
			Traded species/extant species	Aliens /trade	Traded species/established species	Established species/traded aliens
Fig 2		Mammals	0.211931	0.864475	0.707317	0.16141
		Birds	0.313642	0.75891	0.810384	0.137075
		Reptiles	0.225143	0.966637	0.826271	0.0885559
		Amphibians	0.11044	0.951493	0.741379	0.112418
		Vertebrates	0.226921	0.856555	0.78194	0.122149

## Sheet: Fig 4
Fig 4			Mammal AR	Mammal NR	Bird AR	Bird NR	Reptile AR	Reptile NR	Amphibian AR	Amphibian NR	Vertebrate AR	Vertebrate NR
			1.25527	0.60206	1.60206	0.845098	0.30103	0.477121	0	0	1.76343	1.07918
			1.27875	0.845098	1.41497	0.69897	1.07918	0.477121	0.30103	0	1.74819	1.11394
			1.72428	1.17609	1.74819	1.4624	1.27875	0.69897	0.30103	0	2.1038	1.6721
			1.43136	0.477121	1.43136	0.90309	1.11394	0	0.30103	0	1.81954	1
			1.60206	1.17609	2.04139	1.14613	1.30103	0.778151	0.477121	0	2.23045	1.51851
			1.30103	0.477121	1.5563	0.477121	0.778151	0.477121	0.30103	0	1.78533	0.845098
			2.01703	1.60206	2.48572	2.07555	2.39094	1.11394	1.57978	0.69897	2.83948	2.24055
			1.80618	1.04139	2.04139	1	1.32222	0.30103	0.30103	0	2.2878	1.32222
			2.40993	1.88649	2.42651	2.35218	2.38561	1.91908	1.62325	0.477121	2.90634	2.58546
			2.33646	1.34242	2.65321	2.06446	2.63548	0.69897	1.75587	0.477121	3.06183	2.15534
			2	1.04139	2	1.57978	1.50515	0.477121	0.90309	0	2.37475	1.69897
			1.76343	0.477121	2.25768	1.20412	1.20412	0.778151	0.778151	0	2.41162	1.36173
			1.98227	0.30103	2.4624	1.23045	1.87506	0.30103	0.954243	0	2.66932	1.27875
			1.85733	1.07918	2.42813	1.14613	1.49136	1.04139	0.69897	0	2.57171	1.54407
			0.954243	0	2.04922	0.845098	1.60206	0	0.90309	0	2.22011	0.845098
			1.94448	0.778151	1.86332	1.47712	1.76343	0	1	0	2.35411	1.54407
			2.45179	1.23045	2.9196	2.05308	2.66087	0	2.09691	0.69897	3.22891	2.12385
			1.41497	1.23045	1.63347	1.30103	1.07918	0.778151	0	0	1.89763	1.61278
			1.77815	1.25527	1.76343	1.36173	1.73239	1.53148	0.954243	0.778151	2.25042	1.89209
			1.25527	0.778151	1.32222	1.11394	0.69897	0	0.30103	0	1.63347	1.25527
			1.716	1.27875	1.72428	1.68124	1.23045	1	0.30103	0	2.08279	1.87506
			1.04139	0.30103	1.43136	0.69897	0.845098	0.30103	0	0	1.63347	0.845098
			1.51851	1.32222	2.02938	1.60206	1.04139	0.477121	0.69897	0	2.18469	1.79239
			2.12385	1.88649	2.52504	2.53148	1.98677	1.74036	1	0.845098	2.7574	2.67761
			1.61278	0.60206	2.13354	1.04139	1.50515	0.69897	0	0	2.31597	1.25527
			2.0086	1	2.12385	1.41497	1.87506	0.60206	1.5682	0	2.53656	1.57978
			0.60206	0.778151	1.17609	1	0.60206	0.60206	0	0	1.32222	1.25527
			1.38021	0.30103	1.49136	0.778151	1.36173	0.954243	0.30103	0	1.88649	1.17609
			1.30103	1.25527	1.38021	1.73239	1.32222	0.90309	0.30103	0	1.80618	1.89209
			1.77815	1.51851	1.74036	1.85733	1.60206	1.68124	0.90309	1	2.20412	2.20412
			2.61172	1.85126	2.9489	2.20412	3.03141	1.53148	2.53656	1.34242	3.43361	2.45332
			1.27875	0	1.4624	0.60206	1.23045	0.30103	0.30103	0	1.80618	0.69897
			0.60206	1.17609	1.14613	0.954243	0.477121	0.60206	0	0	1.27875	1.41497
			1.20412	0.90309	1.27875	1.07918	1.04139	0.60206	0	0	1.64345	1.34242
			2.05308	1.14613	2.42325	1.36173	2.23553	0.30103	1.54407	0.30103	2.76492	1.57978
			2.36361	2.07918	2.55388	2.73159	2.58771	1.99564	1.86332	1.53148	3.01953	2.89708
			2.14613	1.73239	2.25527	2.03743	1.94448	1.32222	1.32222	1.07918	2.62941	2.28556
			1.07918	0.477121	1.20412	0.477121	1.25527	0.60206	0.30103	0	1.65321	0.90309
			1.20412	1.11394	1.49136	1.14613	1.20412	1.20412	0.30103	0.30103	1.79239	1.62325
			1.32222	1.60206	1.90849	1.76343	1.39794	1.70757	0	0.778151	2.09691	2.18184
			1.94939	1.30103	2.19033	1.62325	2.03342	1.54407	1.14613	1.11394	2.55991	2.02938
			1.11394	1.14613	1.99123	1.5563	1.11394	0.954243	0.30103	0	2.08991	1.75587
			2.18184	1.07918	2.21219	1.75587	2.07918	0.845098	1.11394	0	2.64836	1.86923
			1.92428	0.30103	2.01703	0.954243	1.25527	0.778151	0	0	2.30963	1.17609
			1.73239	0.60206	2.4216	1.34242	1.73239	0.477121	0.90309	0	2.57634	1.43136
			2.68842	1.39794	2.90741	2.13033	2.91855	0.69897	2.35793	0.477121	3.37107	2.21748
			2.45025	1.27875	2.72916	1.9345	2.62428	0.69897	1.96379	0.30103	3.1232	2.03743
			1.07918	0.60206	1.32222	0.30103	0.69897	0.477121	0.30103	0	1.5682	0.845098
			1.38021	0.30103	1.5563	0.69897	1.07918	0.30103	0	0.30103	1.8451	0.90309
			1.5563	0.477121	2.2014	1.04139	1.39794	1	0.845098	0	2.35025	1.34242
			1.80618	1.27875	1.83251	1.66276	1.27875	1.14613	0.954243	1.23045	2.1959	1.96848
			1.88081	1.43136	2.24055	1.41497	1.96379	1.70757	1.17609	0.30103	2.549	2.01284
			1.63347	1.07918	1.77085	1.36173	2.03342	1.07918	1.49136	0.30103	2.37658	1.66276
			1.14613	0.90309	1.53148	0.60206	1	0.845098	0.30103	0.69897	1.75587	1.32222
			1.27875	0.30103	1.43136	0.778151	1.17609	0	0.477121	0	1.78533	0.845098
			2.07188	1.14613	2.05308	1.6721	1.73239	0	0.954243	0	2.46389	1.77815
			1.17609	1.07918	1.68124	1.23045	1.36173	0.60206	0	0	1.92428	1.49136
			1.20412	1.07918	1.39794	1.04139	1.32222	1.07918	0.30103	0	1.78533	1.51851
			0.954243	0	1.44716	0.778151	0.69897	0.60206	0	0	1.60206	0.954243
			2.00432	1.17609	2.17609	1.74036	2.25042	0.477121	1.25527	0	2.64738	1.85126
			2.57749	1.41497	2.85248	2.08279	2.85673	1	2.32634	0.69897	3.30492	2.2014
			1.64345	1.17609	1.9345	1.07918	1.23045	0.60206	0.778151	0	2.17609	1.4624
			1.32222	0.778151	1.64345	1.14613	0.845098	0.69897	0	0	1.8451	1.36173
			1.69897	0.954243	1.99123	1.07918	1.89763	0	1.23045	0	2.38202	1.30103
			2.7356	1.59106	3.01326	2.25768	3.11826	0.954243	2.45788	1	3.50133	2.37291
			1.87506	1.41497	1.98677	1.82607	1.9345	1.59106	1.41497	0.845098	2.44871	2.13354
			1.86923	1	2.52114	1.63347	2.10721	0.778151	1.17609	0	2.73719	1.75587
			0.845098	0	1.6721	0	0.69897	0	0	0	1.75587	0
			2.11059	1.49136	2.28556	1.85126	2.27875	1.6902	1.59106	1.04139	2.73878	2.2014
			1.30103	1.39794	2.09691	2.22272	1.49136	1.04139	0.30103	0	2.24304	2.3032
			0.778151	0.845098	1.14613	1.44716	1.11394	0.845098	0	0	1.49136	1.60206
			1.38021	1.50515	1.68124	1.72428	1.73239	1.49136	0.778151	0.90309	2.11059	2.08279
			1.34242	0	1.60206	0.60206	1.34242	1.32222	0.477121	0.60206	1.92428	1.43136
			0	0	0.778151	0	0.60206	0	0.30103	0	1	0
			1.68124	1.32222	2.00432	1.32222	1.74819	1.53148	1.07918	0.90309	2.33041	1.90849
			2.3927	1.27875	2.52114	1.91381	2.55871	0.778151	1.99564	0.30103	3.01578	2.02531
			1.25527	0.477121	2.0607	0.69897	1.14613	0	1.60206	0	2.26482	0.845098
			1.97772	1.68124	2.25527	1.60206	2.07188	1.59106	1.11394	0	2.60531	2.09691
			2.30535	1.91908	2.53403	2.34242	2.55751	2.21219	2.04532	1.36173	3.00561	2.68664
			1.72428	1.07918	2.05308	1.30103	1.79239	0.69897	0.477121	0	2.35793	1.54407
			1.50515	0.90309	2.08636	0.778151	1.11394	0	0	0	2.21748	1.11394
			2.13354	0.778151	2.14922	1.57978	2.23045	0.30103	1.57978	0.30103	2.68305	1.65321
			2.37475	1.53148	2.61278	1.93952	2.45025	1.23045	2.18752	0.477121	3.03342	2.13988
			2.41497	1.27875	2.71096	1.97313	2.68215	1.07918	1.95904	0.477121	3.12808	2.09691
			1.66276	0.30103	1.94448	1.17609	1.25527	0.60206	0	0	2.17609	1.27875
			2.60746	1.78533	2.88423	2.1959	3.01494	1.25527	2.50379	1.17609	3.40175	2.39445
			1.74819	1.07918	2.3483	1.60206	1.88081	0.845098	0.90309	0	2.5563	1.75587
			1.83885	1.14613	2.04139	1.5563	1.716	0.778151	0.477121	0	2.36361	1.73239
			1.70757	1.39794	1.79934	1.59106	1.80618	1.54407	0.778151	0.477121	2.25768	1.99564
			1.32222	0	1.23045	0	0.954243	0	0	0	1.65321	0
			1.78533	1	1.82607	0.778151	1.99564	0	1.23045	0	2.38202	1.17609
			2.29667	1.17609	2.48996	1.47712	2.81889	0.477121	2.24797	0.30103	3.1271	1.6721
			1.81954	1.07918	2.47567	1.50515	1.68124	0.477121	0	0	2.61384	1.65321
			1.43136	0.845098	1.36173	1.11394	1.5682	0	0	0	1.92942	1.27875
			1.04139	1.716	1.54407	1.99123	1.07918	1.25527	0.778151	1.23045	1.78533	2.26007
			2.04532	1.23045	1.96848	1.61278	1.68124	0.69897	1.34242	0.30103	2.43297	1.79239
			1.66276	0.69897	2.29003	1.36173	1.98677	0.778151	1.23045	0	2.54654	1.50515
			1.04139	0.477121	1.20412	0.477121	1.04139	0.30103	0	0	1.5563	0.778151
			1.14613	1.17609	1.82607	1.63347	1.20412	0.845098	0.30103	0	1.98227	1.79934
			1.6721	1.07918	2.08991	1.04139	1.25527	0.69897	0	0	2.26951	1.41497
			1.20412	0.30103	1.38021	0.69897	1.04139	0	0	0	1.6902	0.778151
			1.88081	0.845098	1.90309	1.34242	1.65321	0	1.04139	0.30103	2.32015	1.4624
			1.57978	0.477121	1.91908	0.90309	1.44716	0	0	0	2.16732	1
			1.44716	1.49136	1.88081	1.14613	1.95904	2.13672	0.60206	1.62325	2.29226	2.34439
			1.30103	1	1.57978	1.34242	0.778151	0.60206	0	0.30103	1.79239	1.54407
			2.3962	1.78533	2.66652	1.83251	2.73799	2.0086	2.20952	1.41497	3.15198	2.40483
			1.41497	0	2.15836	0.30103	1	0.30103	0	0	2.25042	0.477121
			1.62325	1.11394	2.13672	1.90849	1.57978	1.11394	0.60206	0	2.33846	2.02119
			1.60206	0.477121	2.35411	1.41497	1.72428	0.477121	1.17609	0	2.51983	1.47712
			1.34242	0	1.50515	0	0.778151	0	0.30103	0	1.77085	0
			1.14613	0.845098	1.20412	1.34242	0.845098	0.60206	0	0	1.54407	1.49136
			1.57978	0.60206	2.22531	0.778151	1.69897	0.90309	0.30103	0	2.40654	1.20412
			2.3784	1.74036	2.59218	2.04532	2.53403	2.03743	1.88081	1.14613	3.01912	2.45637
			0	0	0.30103	0	0	0.30103	0	0	0.30103	0.30103
			1.99123	0.845098	1.97772	1.36173	1.60206	0.30103	0.778151	0	2.37291	1.47712
			1.75587	0.69897	1.716	0	1.25527	0	0.30103	0	2.10037	0.69897
			1.34242	0.954243	1.34242	1	0.90309	0	0	0	1.69897	1.25527
			1.43136	0.69897	1.36173	0.954243	1.65321	0.30103	0.30103	0	1.97313	1.14613
			1.86332	1.27875	2.05308	1.5563	1.68124	0.69897	0.30103	0	2.36736	1.76343
			1.39794	1.11394	2.01703	1.69897	1.81291	1.51851	0.778151	0.90309	2.29447	2.00432
			1.86332	1.34242	1.91381	1.23045	1.47712	1.17609	0.90309	0.30103	2.27875	1.72428
			1.75587	1.38021	2.37475	1.51851	1.91908	1.11394	0.778151	0	2.57978	1.83251
			1.07918	0	1.34242	0	0.69897	0	0	0	1.5682	0
			1.54407	1.07918	2.24797	1.14613	1.25527	0.60206	0.90309	0	2.37107	1.44716
			2.62428	1.38021	2.95279	2.10721	2.92993	0.60206	2.29226	0.60206	3.37328	2.1959
			2.25527	0.69897	2.33244	1.47712	2.32222	1	1.89209	0	2.83251	1.63347
			1.74819	1.07918	1.93952	1.34242	1.94448	1.39794	1.23045	1.04139	2.38917	1.82607
			1	1.11394	1.43136	1.41497	1.41497	1.11394	0.477121	0	1.79934	1.69897
			1.79239	1.32222	1.91381	1.64345	1.73239	1.27875	1.14613	0.69897	2.32015	1.9345
			1.91908	1.17609	2.40824	1.50515	2.11059	0	1.07918	0	2.67852	1.66276
			1.72428	0.778151	2.26482	1.23045	1.87506	0.69897	0.30103	0	2.49276	1.41497
			2.10037	1.30103	2.54033	1.83251	1.92428	1.39794	0.845098	0	2.74896	2.04532
			1.07918	0.30103	1.23045	0	0.845098	0.30103	0	0	1.53148	0.477121
			1.23045	0	1.20412	0.60206	0.69897	0	0	0	1.5563	0.60206
			2.03342	1.36173	2.56467	1.83251	2.11394	1.11394	1.20412	1.34242	2.79099	2.08991
			0.954243	0.69897	1.17609	1.78533	1.30103	1.63347	0	0.60206	1.62325	2.04139
			1.60206	1.43136	1.69897	1.5563	1.65321	1.38021	0.60206	0.845098	2.13354	1.95904
			1.86923	1.77815	2.22789	2.32838	1.74819	1.43136	0.90309	1.4624	2.48287	2.51322
			2.09342	1.23045	2.5092	1.63347	2.33846	1.44716	1.80618	0	2.86094	1.9345
			2.51055	1.44716	2.6464	2.0569	2.54654	0.69897	2.10037	0.477121	3.09412	2.16732
			2.31597	1.07918	2.7332	1.91381	2.17898	0.30103	1.41497	0	2.96473	1.97313
			1.97313	0.69897	2.50786	1.38021	1.74819	0	0.845098	0	2.67761	1.44716
			2.12057	0.954243	2.04139	1.51851	2.13672	0.60206	1.78533	0.30103	2.64048	1.65321
			2.46389	1.83885	2.57287	2.21748	2.66087	1.30103	2.01284	0.845098	3.08743	2.41162
			1.17609	0.954243	1.41497	0.477121	1.04139	0.69897	0.30103	0	1.70757	1.17609
			0.90309	0.477121	1.38021	0	0.69897	0	0.778151	0	1.60206	0.477121
			1.43136	0	1.5563	0.60206	1.04139	0.30103	0.30103	0	1.86332	0.69897
			0	0	1.07918	0.30103	0.30103	0	0	0	1.11394	0.30103
			1.32222	0	1.39794	0	0.90309	0.30103	0	0	1.716	0.30103
			0.477121	0	1.11394	0	0.90309	0	0	0	1.34242	0
			0.69897	0	0.778151	0.477121	0.30103	0	0	0	1.04139	0.477121
			2.08636	1.20412	2.48144	1.5563	1.95424	0.845098	1.14613	0	2.72099	1.75587
			1.70757	1.14613	2.13354	1.90309	1.30103	0.90309	0.30103	0	2.31387	2
			1.63347	0.69897	1.91908	1.04139	1.61278	0.477121	0.778151	0	2.23045	1.23045
			1.32222	0.30103	1.44716	0.30103	1	0.845098	0.30103	0	1.76343	0.954243
			1.27875	1	1.32222	1.43136	1.04139	0.477121	0.60206	0	1.716	1.57978
			2.40654	1.32222	2.92737	1.94448	2.30963	1.34242	1.6902	0.30103	3.13066	2.11394
			2.13988	1.11394	2.34242	1.62325	2.35603	0	1.32222	0	2.78032	1.73239
			1.90849	1.11394	1.96848	1.51851	2.04139	0.778151	1.04139	0.477121	2.46538	1.716
			1.23045	0.60206	1.61278	1.04139	0.90309	1.32222	0	0.69897	1.80618	1.57978
			0.60206	0.778151	0.90309	0.477121	0.477121	0.30103	0	0	1.11394	0.954243
			2.42813	1.89763	2.77743	2.29885	2.44248	1.85126	1.47712	0.845098	3.06856	2.54777
			1.30103	0.477121	1.85733	0.778151	0.778151	0	0.477121	0	1.99123	0.90309
			2.47129	1.32222	2.8657	2.16732	2.70586	0.954243	2.21219	0.778151	3.22994	2.25527
			2.18752	1.41497	2.48572	1.4624	1.81954	1.04139	1.25527	0	2.7332	1.80618
			1.14613	1.30103	1.72428	1.51851	1.32222	1.04139	0	0	1.9345	1.79239
			1.17609	1.14613	2.01284	1.96848	1.68124	1.66276	1.25527	1.39794	2.25768	2.24304
			2.25768	1.17609	2.47712	1.70757	2.52763	0.60206	1.96848	0	2.95809	1.83251
			2.47129	1.34242	2.80889	2.01284	2.84261	1.17609	2.12057	1.11394	3.24674	2.17609
			1.6721	1	1.88081	0.845098	1.38021	0.69897	0.477121	0	2.16732	1.30103
			1	0.69897	1.32222	0.954243	1.25527	0.30103	0	0	1.6721	1.14613
			1.57978	1.61278	2.01703	2.21219	1.97313	2.00432	1.20412	1.39794	2.3962	2.51455
			2.2878	1.77085	2.62634	2.40483	2.58883	1.5563	2.02938	1	3.04493	2.55145
			1.54407	1.38021	1.6721	1.83251	1.88081	1.74036	0.954243	0.845098	2.21484	2.17898
			0.477121	0	0.845098	0.30103	0.90309	0	0.30103	0	1.23045	0.30103
			1.76343	1.11394	2.12057	1.69897	1.74036	1.07918	0.845098	0	2.3962	1.86332
			1.73239	1.25527	2.05308	1	1.43136	0.60206	0.477121	0	2.2878	1.47712
			2.1271	1.23045	2.43933	1.65321	2.25042	0.69897	1.44716	0	2.78675	1.81291
			1.11394	0.60206	1.25527	0.69897	0.778151	0.30103	0	0	1.54407	0.954243
			0	0	0	0	0.778151	0	0.477121	0	0.90309	0
			1.5682	1.20412	1.49136	1.63347	1.716	1.50515	0.30103	0	2.07555	1.94939
			2.26482	1.39794	2.36361	1.89209	2.41996	0.778151	1.47712	0.90309	2.84819	2.0569
			2.38021	1.34242	2.68574	1.77815	2.37475	0.60206	1.72428	0	3.00518	1.92428
			2.70672	1.43136	2.99695	2.07918	2.98453	0.778151	2.42813	0.477121	3.43648	2.18469
			2.86213	2.11394	3.21458	2.59218	3.2408	2.35603	2.69548	2.07555	3.66285	2.93651
			1.89209	1.25527	1.86332	1.14613	1.96848	0.90309	1.04139	0	2.4014	1.57978
			1.95904	1.11394	2.17898	1.716	1.77085	1.17609	0.845098	0	2.4843	1.89209
			1	0.30103	0.954243	0.30103	0.778151	0.30103	0.30103	0	1.38021	0.60206
			1.95424	1.39794	2.3032	1.76343	1.76343	1.34242	0.845098	0.30103	2.54777	2.01703
			1.90849	1.53148	2.11727	1.61278	2.06446	1.78533	1.34242	1.32222	2.54033	2.18752
			1.11394	0.60206	1.36173	1.04139	0.90309	0.845098	0	0	1.62325	1.30103
			1.43136	1.27875	1.85733	1	1.25527	0.69897	0	0	2.0607	1.50515
			1.57978	1.43136	2.32015	1.78533	1.25527	0.90309	0.30103	0	2.4216	1.97313

## Sheet: Fig S4
Fig S4		Unestablished mammals	Established Mammals	Unestablished Birds	Established birds	Unestablished reptiles	Established reptiles	Unestablished amphibians	Established amphibians
		1.34242	1.39794	1.98227	1.93952	1.96848	1.88081	1.32222	1.66276
		1.62325	1.6721	0.954243	1.36173	1.49136	2	0	1.30103
		1.47712	1.93952	1.47712	1.69897	1.23045	1.716	1.04139	0.30103
		1.64345	1.34242	1.68124	1.716	1.80618	1.36173	1.54407	1.77815
		1.62325	1.32222	1.94448	1.53148	1.62325	1.94448	1.34242	1
		1.51851	1.44716	0.845098	1.60206	1.5682	1.93952	1.60206	1.49136
		1.41497	1.68124	1.76343	1.82607	1.61278	1.69897	1.11394	1.11394
		1.79934	1.47712	1.63347	1.92428	1.80618	1.5563	0.954243	1
		1.81291	2.04532	0.90309	2.17898	1	0.845098	0	1
		1.07918	1.63347	0.954243	2.17609	0.90309	0.60206	1.716	1.36173
		1.78533	1.59106	0.69897	1.65321	1.60206	1.14613	1.4624	1.23045
		1.43136	1.80618	1.41497	1.30103	1.4624	1.65321	1.07918	1
		1.25527	1.4624	1.59106	1.63347	1.51851	1.53148	1.39794	0
		1.59106	1.36173	1.20412	1.17609	1.93952	1	1.41497	0.30103
		1.25527	1.50515	1	2.15534	1.39794	1.66276	1.36173	1.36173
		1.66276	1.74819	1.36173	1.80618	1.49136	1.44716	1	0.30103
		0.60206	1.39794	1.91381	1.49136	1.54407	1.07918	1.41497	0.69897
		1.07918	1.98227	1	1.6721	1.68124	1	0.845098	0
		1.20412	1.14613	1.77815	0.954243	1.11394	1.11394	0.60206	1
		1.89763	1.78533	1.07918	0.954243	1.44716	1.07918	1.39794	1.65321
		1.96379	1.74819	0.60206	1.49136	1.23045	1.54407	1.34242	0.69897
		0.477121	1.25527	1.27875	1.90849	1.89209	1.36173	0.60206	0.778151
		1.91908	1.60206	1.41497	0.69897	1.30103	0.69897	1.38021	1.11394
		2.03342	1.04139	1.86923	2.08636	1.25527	1.30103	1.39794	1.74819
		1.5682	1.30103	1.88649	1.95424	1.4624	0.30103	1.30103	0
		1.89763	1.86332	1.77085	1.94939	0.477121	1.07918	0.778151	1.14613
		1.38021	0.778151	1.79239	2.12057	0	1.14613	1.41497	1.14613
		1.5682	2.08279	1.90849	1.53148	1.11394	1.69897	0	1.70757
		1.91381	0.477121	1.88081	2.233	1.27875	1.47712	1.27875	1.32222
		1.27875	0.90309	1.5682	1.76343	1.54407	0.477121	0	0.69897
		1.51851	1	0.477121	1	1.07918	1.38021	0.778151	0.60206
		1.41497	1.20412	1.20412	2.07918	1.23045	0.90309	1	0.90309
		1.65321	0.845098	0.845098	1.72428	1.23045	0.60206	1.65321	0.60206
		1.8451	1.17609	1.81291	1.60206	0.477121	1.27875	1.32222	1.25527
		1.39794	0.778151	1.76343	2.11727	1.07918	1.27875	0.60206	0
		0.477121	1.30103	0	2.15534	1.23045	1.04139	1.07918	0
		1.60206	1.20412	2.00432	1.5563	1.36173	0.778151	1.39794	0
		0.90309	1.66276	0.477121	0.69897	1.61278	1.64345	1.25527	0
		1.14613	1.32222	0.30103	2.08636	1.20412	0.477121	1.07918	0
		1.74819	1.5563	2.01284	1.81291	1.51851	0.778151	0.954243	1.39794
		0	1.14613	1.89209	1.14613	0.845098	0.60206	0.845098	0
		1.49136	1.30103	0	1.20412	1.39794	1.57978	1.32222	0.477121
		1.41497	1.41497	1.70757	2.13988	1.04139	1.5682	0.845098	0
		1.11394	1.17609	2	2.09342	1.11394	1.51851	1.07918	0
		1.30103	0.778151	0.845098	2.07918	1.32222	1.39794	1	1.23045
		1.11394	1.66276	1.93952	2.11059	1.14613	1.20412	0.30103	1.07918
		0.60206	1.07918	1.32222	1.04139	0.954243	1.60206	1.59106	0.60206
		1.6902	1.41497	1.32222	1.30103	0.30103	2.08991	0.845098	0
		1.07918	0.60206	1.68124	1.5682	1	0.30103	0.60206	0.477121
		1.30103	1.27875	1.04139	1.6721	1.07918	1.04139	0.90309	0.30103
		1.34242	1.11394	0	1.62325	1.38021	1.11394	1.47712	0.30103
		1.70757	1.17609	0	1.63347	1.20412	1.23045	0.477121	0
		1.20412	1.47712	1.14613	1.77815	1	1.14613	0	0
		1.4624	0.30103	0.954243	1.70757	1.14613	1.39794	1.17609	0.778151
		1.25527	1.27875	0	1.07918	1.54407	1.88649	0.69897	1.47712
		1.32222	1.04139	1.95424	1.14613	1.32222	1.66276	0.954243	0
		1.50515	0.30103	1.81954	1.70757	1.47712	1.50515	1	1
		1.43136	0.69897	1.87506	1.65321	0.845098	1.70757	0.477121	0.778151
		1.91381	1.54407	1.87506	1.17609	0.845098	1.54407	0.60206	0
		1.6902	1.23045	2.0086	1.64345	0.845098	1.59106	1	0.30103
		1.27875	1.69897	1.79934	1.57978	1.39794	0.60206	1.44716	0.60206
		1.34242	1.27875	1.94448	1.5682	1.53148	1.68124	1.04139	1.30103
		1.51851	0.30103	1.44716	1.62325	1.4624	0.477121	0	0.30103
		1.27875	1.14613	1.27875	1.14613	1.11394	1.36173	0.845098	0.477121
		1.11394	1.14613	1.5563	2.1271	0.90309	1.4624	0	0.60206
		1.30103	0.477121	1.89763	1.30103	0.30103	1.51851	0	0.845098
		1.4624	1.32222	0	1.98227	0.60206	1.34242	0	0
		1.47712	0.778151	1.27875	1.5563	0.60206	1.27875	0.778151	0
		1.59106	1.23045	1	1.83885	1.23045	0.90309	0.60206	0.477121
		1.41497	0.845098	1.04139	1.04139	0.477121	0.778151	0.30103	0
		1.57978	0	1.68124	0.69897	0.69897	1.17609	0	0.60206
		0.954243	0.30103	1.27875	0.90309	0.69897	0.778151	1.17609	0
		1.20412	1.44716	2.00432	1.54407	0	0	0	1.38021
		1.39794	1.23045	1.83251	1.43136	0.954243	0.845098	0.30103	0
		0.954243	0.477121	1.60206	1.14613	1.20412	1.63347	1.25527	0.30103
		1.14613	0.778151	1.04139	1.49136	1.41497	1.85126	0.845098	0
		1.6721	1.11394	1.07918	1.57978	0.30103	0.90309	0	0
		1	1.11394	1.17609	2	0.30103	0.90309	0	1.32222
		1.30103	0.954243	1.60206	1.14613	1	0.778151	0.30103	0.30103
		0.477121	0.60206	1.04139	2.0569	1.44716	1.70757	0	0.60206
		1.57978	0.954243	1.32222	1.91381	0	0.60206	1.07918	0.30103
		1.4624	0.60206	1.85733	1.63347	1.30103	1.30103	0.30103	0.60206
		1.30103	0.69897	1.53148	1.83885	1.20412	1.27875	0	0.477121
		0.778151	0	1.50515	0.954243	0	0.477121	1.43136	0.60206
		1.23045	0.477121	1.23045	0.30103	1.60206	0.954243	0	0.30103
		1.17609	0.778151	0	1.5563	1.51851	1.36173	0.69897	0
		1.11394	0.477121	1.07918	1.5563	0.60206	1.68124	1.38021
		1.51851	1.60206	1.20412	1.04139	0.778151	0.30103	0
		1.14613	1.07918	1.20412	1.14613	0.30103	1.44716	0
		0.60206	1.23045	0.30103	0.69897	0.60206	1.30103	0
		1.51851	0	0	1.23045	0.60206	0.778151	0
		1.66276	1.14613	1.20412	1.30103	0.69897	1.04139	0.477121
		1.49136	0.30103	0.30103	1.79934	1.14613	0	1.11394
		0.845098	0.60206	0.60206	2.07918	0.30103	0	0.845098
		0.60206	0.477121	1.25527	1.27875	0.778151	0.60206	0
		1.61278	0.60206	1	0.778151	0.60206	0.477121	0
		1.73239	0.69897	1.66276	1.14613	1.07918	2.0569	0
		1.23045	0.30103	1.89763	1.23045	1.47712	1.5563	1.25527
		1.50515	0	0	1.23045	0.69897	0.954243	1.68124
		1.14613	0.845098	1.17609	0.954243	0.845098	0.90309	1.716
		1.76343	0	0.778151	1.41497	0	1.30103	0.845098
		1.04139	0.30103	0.954243	1.34242	0	1.17609	1.38021
		0.90309	1.11394	1.30103	1.14613	0.477121	0.477121	1.73239
		0.954243	0.778151	1.34242	1.93952	0	1.44716	1.04139
		0.30103	0.30103	1.04139	0.90309	0.30103	1.54407	0.477121
		0.954243	0.60206	1.17609	1.38021	0.69897	1.27875	1.74036
		1.17609	1.07918	0.90309	1.14613	0	1.61278	1.72428
		1.30103	0	0	2.02938	0.778151	1.34242	0.778151
		1.86923	0	0.477121	1.27875	1.30103	0	1.73239
		0.30103	1.51851	1.86332	0.845098	0.60206	0.30103	1.32222
		1.89763	0	1.62325	1.07918	0	1.14613	1.04139
		1.30103	0	1.76343	0.954243	0.477121	1.60206	1.14613
		1.38021	0	0.778151	0.954243	0	0	1.30103
		1.77085	1.47712	0.30103	1.64345	0.60206	1.51851	1.43136
		0.845098	1.4624	1.34242	0.69897	0	1.4624	1.32222
		0.30103	1.65321	0.477121	0.845098	1.04139	0.30103	1.25527
		1.51851	1.47712	1.60206	0.69897	0.778151	1.41497	0.60206
		1.73239	0.90309	0.845098	1.04139	1.43136	0.69897	1.30103
		1.23045	1.47712	1.25527	1.92428	1.07918	0.30103	0
		0.30103	1.04139	1.77085	1.11394	0.60206	1.39794	1.43136
		0.954243	1	1.97313	0.778151	0	1.38021	0.90309
		1	1.88081	1.93952	1	0	1.57978	0.60206
		0.69897	0.477121	1.04139	1.32222	0.30103	1.49136	0.90309
		0.60206	0	1.69897	1.07918	0.778151	1.17609	0.477121
		0.69897	1.14613	1.30103	0.954243	0	1.61278	0.778151
		1.74036	1.54407	1.49136	1.54407	1.17609	0.69897	0.954243
		1.77085	0.954243	0.845098	0.69897	0.60206	0	1.11394
		1.32222	0.69897	1.44716	1.04139	0	1.07918	0.477121
		1	0.477121	1.04139	1.11394	0.60206	0.30103	0.845098
		0.69897	0	1.20412	1.68124	0	0.30103	0.477121
		0.90309	1.59106	1.41497	0.778151	0.60206	1.5682	0
		0.30103	0	1.30103	1.4624	0.477121	1.61278	0.477121
		0	0	0.845098	0	0.477121	1.4624	1.62325
		0	1.47712	1.88649	0.90309	1.27875	2.08636	1.44716
		0.30103	0.60206	1.93952	0.477121	0.90309	1.92428	1.62325
		1.17609	0.477121	1.89209	0.90309	0.60206	1.78533	1.17609
		1.07918	1.79239	1.20412	1.11394	0.60206	1.62325	0
		0.778151	1.75587	1.73239	0.60206	1	1.27875	0
		0	0.69897	0.30103	1.6721	1.23045	0.845098	0.30103
		0.69897	1.5563	0.69897	1.5563	0.477121	0.477121	1.38021
		1.04139	1.20412	1.20412	1.07918	0.778151	1.11394	1.50515
		0.60206	1.63347	0.954243	1	0.477121	2.00432	1.07918
		0.778151	1.04139	0	0.477121	0.30103	0.90309	1.07918
		1.66276	0.954243	0.845098	0.477121	0.845098	1.39794	0
		0.954243	1.07918	1.20412	0.60206	0.477121	1.89209	0.90309
		1.6721	1.38021	1.62325	0.90309	1.25527	1.04139	0.30103
		1.60206	0.30103	0.954243	1.17609	1.32222	1.6721	1.04139
		1.14613	1.57978	1.17609	0.69897	1.49136	0.778151	1.47712
		0.778151	0.60206	0	0.60206	1.04139	0	0.69897
		0.477121	1.04139	1.04139	0.90309	0.30103	1.85733	1.04139
		0.778151	0	0	1.81291	1.59106	1.69897	1
		1.11394	1.59106	1.34242	0.477121	1.36173	1.32222	0.845098
		0.477121	0	1.04139	0	0.778151	1.95424	1
		1.38021	1.14613	1.07918	0.778151	1.25527	1.64345	0.60206
		0	0.30103	0.477121	0.778151	0.60206	1.85733	0.90309
		1.39794	1.61278	0.477121	1.04139	0	1.86332	1.32222
		0.69897	0.477121	1.60206	0.477121	0.90309	0.30103	0.60206
		0.30103	1.44716	1.34242	0.60206	0.60206	0.90309	0
		1.47712	0.845098	0.69897	1.60206	0.30103	0.477121	0
		0	0.60206	1.85733	0.477121	0.477121	1.50515	0.69897
		0.60206	1.23045	1.27875	0	0.90309	0.477121	0.778151
		0	0.30103	0.90309	1.65321	0.477121	0.778151	1.14613
		0.30103	0.90309	1.50515	0.60206	0.30103	1.36173	0.778151
		0.30103	1.23045	0.90309	0.477121	0.778151	0	0.30103
		1.07918	0.30103	1.14613	0.477121	1.17609	1.07918	0
		0	0	1.17609	0.69897	1.60206	0.778151	0
		0.778151	0	0.954243	0.778151	0	0	0
		0	0.30103	1.27875	1.5563	0	1.49136	0
		0.954243	0.30103	0.954243	0.69897	0.30103	0.30103	0
		0	0.30103	0.90309	1.27875	0.477121	0	0
		0.845098	0.30103	1.5563	0	0.30103	0	0
		0.845098	0	1.38021	1.11394	0.30103	1.39794	0
		0.477121	0	1.11394	0.90309	0	0.30103	0.90309
		0.778151	0	0.477121	1.93952	1.04139	0	0
		0.845098	0	0.60206	0.30103	1.11394	0.845098	0
		1		1.74819	0.778151	0.90309	0.477121	1.57978
		0		1.17609	1.25527	0.30103	0	1.34242
		0.778151		1	0.845098	0.30103	1.11394	0.30103
		1.25527		0.60206	1	0.69897	1.9345	0.477121
		1.17609		1	0.60206	0.90309	0	1.11394
		1.32222		0.60206	1.44716	0.477121	0	0.30103
		1.61278		1.14613	0.30103	0.69897	0	0.954243
		1.23045		1.5682	0.60206	1	0.30103	1.41497
		1.07918		0.778151	0.778151	0	0.477121	0.954243
		0.30103		1.04139	1.61278	0	0.477121	0.90309
		1.43136		1.74036	0.30103	0.477121	0.69897	0.954243
		0		1.11394	0.90309	1.38021	0.69897	1.60206
		1.49136		0.778151	1.63347	0.90309	0.845098	0
		0.30103		0.778151	0.90309	0.845098	1.04139	0.954243
		0.30103		1.49136	0.477121	0.30103	0.90309	0.60206
		0.30103		1.61278	0.69897	0.30103	0.778151	0
		0.60206		1	0.90309	0.60206	0	0.69897
		0.30103		0.778151	0.69897	1.44716	0.477121	1.54407
		0.30103		1.11394	0.778151	0.30103	0.60206	1.62325
		0.477121		0.30103	0	1.5682	0	0.30103
		0.477121		0.30103	1.77085	0		1.07918
		0.30103		0.69897	0	0.90309		0.30103
		1.07918		0.477121	1.36173	0.477121		0.30103
		0		0.30103	0.477121	1		0
		0.778151		0	1.47712	0.778151		1.27875
		0.477121		1.04139	0.69897	0.60206		1.11394
		1.04139		1.04139	0.477121	0.30103		1.25527
		0.954243		0.30103	1.27875	0.845098		1.32222
		0.954243		1.44716	0	1.66276		1.27875
		1.07918		1.38021	1.62325	1		1.20412
		0.30103		0.90309	0.477121	0.60206		1.14613
		0		1.34242	0	0.845098		1.14613
		0		1.47712	0.30103	0		1.41497
		0.845098		0.30103	0	0		1.20412
		0.69897		0	0	0.845098		0.69897
		1.30103		1.20412	0	0.477121		0.69897
		1.75587		0.90309	1.04139	0.954243		0.477121
		0.69897		1.11394	0	0.477121		0.477121
		0.954243		1.43136	0.60206	0		1.27875
		0.69897		1.07918	0.477121	0		0.30103
		0.60206		0.30103	0.477121	0.30103		1.32222
		0.90309		0.30103	0	0.477121		0.30103
		0.477121		1.60206	0	0.30103		1
		0.845098		1.34242	0	0		0.30103
		0		0.477121	0	1.72428		1.11394
		1.79239		0	1.04139	1.38021		0.845098
		1.36173		1.04139	0	0.60206		1.34242
		0.477121		0.477121	0	0.60206		0.30103
		0		0.477121	0.30103	0.30103		0.60206
		0.477121		1.44716	1.04139	0.30103		0
		0.778151		1.49136	2.08636	0.778151		0.477121
		1.11394		0.778151	0	0.30103		0
		0.477121		1.07918	2.1959	0.30103		0
		0		1.11394	2.15534	1.32222		0
		0.60206		1.36173	1.98227	0.60206		0.778151
		0.69897		1.25527	2.13672	0.60206		0.90309
		1		1.39794	1.76343	0.69897		0
		0.30103		0	1.11394	1.44716		0.90309
		0.30103		0.477121	1.95424	1.34242		0.954243
		0.778151		1.17609	0	0.778151		0.69897
		0.30103		1.25527	0.69897	0.477121		0
		0.845098		0.90309	1.92428	0.60206		1.36173
		1.20412		1.77085	0	0.30103		1.04139
		1.30103		0.60206	1.95424	0.30103		1.07918
		0.30103		0.477121	0.778151	0.778151		0.30103
		0.477121		0.30103	1.83251	0.69897		1.04139
		0.30103		0.60206	2.04139	1.43136		1.20412
		1.11394		1.27875	0.477121	1.25527		1.11394
		1.94448		1.04139	1.73239	0.69897		0.30103
		0.60206		0.954243	2.00432	0.477121		0.845098
		0.90309		1	1.6902	0.778151		0.30103
		1.50515		1.95904	1.87506	0.60206		0
		1.04139		0.90309	1.04139	1.27875		1.43136
		1.17609		0.477121	1.86332	0.477121		1.07918
		1.34242		0.90309	1.74036	0		0.954243
		0.845098		1.11394	1.27875	0.60206		1.07918
		1.04139		0	0	0.845098		1.20412
		1.5563		1.88081	0.845098	0.778151		0.778151
		1.59106		1.17609	1.82607	1.64345		0.60206
		1.39794		1.04139	0	0.30103		0
		1.66276		2.03743	1.66276	1.30103		0.60206
		1.86332		1.6902	1.32222	1.34242		0
		0.30103		1.23045	1.27875	0.60206		0
		1.11394		1.38021	0	1.04139		0.90309
		1.5682		1.14613	1.73239	1.25527		0
		0.69897		0.60206	1.70757	0.778151		1.25527
		0.60206		1.14613	1.97772	0.69897		0
		0		1.93952	1.11394	0.477121		0
		1.6721		1.07918	0.477121	0.60206		0
		1.04139		1.27875	1.11394	0.477121		0.60206
		0.30103		0.954243	1.75587	0.778151		0
		0.954243		0.845098	2.10721	0.69897		0
		1.63347		0.30103	0	0		0.778151
		1.6902		0.778151	1.63347	1.07918		0
		0		1.30103	1	0.69897		0
		0.69897		1.11394	1.6721	1.49136		0.60206
		0.30103		1.65321	0	0.60206		0
		0.30103		1.41497	0.778151	0.90309		0.477121
		0.477121		1.50515	0.60206	0.954243		0
		0		1.83885	0	1.11394		0.30103
		0.845098		1.39794	0.778151	1.14613		0.778151
		0		0.778151	0.69897	0.90309		0
		0.30103		0.778151	1.60206	1.04139		0
		1.36173		1.17609	1.04139	1.14613		0.30103
		0.60206		1.04139	1	0		0.477121
		0.60206		0.30103	0	1.39794		0.30103
		0.477121		0.60206	1.85126	1.41497		0
		0.60206		0.954243	0	1.27875		0
		0.778151		0.954243	1.57978	1.41497		0
		0		1.14613	1.4624	0.30103		1
		1.34242		1.14613	1.36173	0.778151		1.47712
		0.30103		0.954243	0.90309	0.30103		1.30103
		0.954243		1.14613	0.90309	0.60206		0.477121
		0		0.477121	1.23045	1.70757		0.30103
		0.30103		1.23045	0.30103	0		0.778151
		0.60206		0.778151	0.778151	0		0.845098
		0		0.477121	1.68124	1.11394		1
		0		0.30103	0.845098	0.845098		0
		0		1.65321	0	1.04139		0
		0.30103		0.30103	1	0.90309		0
		0.477121		1.14613	0.60206	1.14613		0.60206
		0.954243		0.30103	0	1.11394		0.778151
		0		1	1	1.27875		0.477121
		0		0.778151	1.6721	1.47712		0
		0.845098		0.30103	1.43136	0.90309		0
		0.30103		1.04139	2.04532	1.27875		0.477121
		0		1.69897	0.30103	1.34242		0
		0.30103		0	0.30103	0.90309		0.477121
		1.34242		1.20412	0	1.27875		0.30103
		0.69897		0.477121	0.69897	1		1.11394
		0.69897		0.477121	0.954243	1.32222		0.60206
		0.30103		1	0	1.27875		0.845098
		0		0.954243	0.30103	1.63347		1.14613
		0		0.90309	1.88649	0.778151		0
		0.30103		1.25527	0.954243	0.477121		1.04139
		0		0.954243	0.69897	1.6902		1
		0.477121		1.27875	0	1.41497		0
		0		1.74036	0	1.76343		0.90309
		0		0.778151	0.477121	1.11394		0.30103
		1.04139		0.69897	0	1.44716		0.477121
		0		0.477121	0	1.32222		0.778151
		1.04139		0.69897	0.778151	0		0.30103
		0		1.9345	0.477121	0		0.30103
		0.30103		0.60206	1.20412	0		0.90309
		0		0.60206	0	0.30103		0.30103
		0.60206		0.477121	0.845098	0.30103		0.30103
		0.954243		0	0.30103	0.60206		0.90309
		0		0.60206	0.477121	0.845098		0.845098
		1.38021		1	0.778151	1.99564		0
		1.54407		0.954243	0.845098	1.07918		0
		0.90309		0.30103	0.477121	0.69897		0.30103
		1.17609		1.11394	0.477121	0.69897		0.60206
		0.60206		0.778151	0.477121	0.845098		0.60206
		0		1.97313	0	1		0
		0		1.716	0.90309	1.11394		0.30103
		0.30103		1	0.477121	0.845098		0.30103
		0.60206		0	0.778151	1.32222		0.60206
		0.30103		0.30103	0.90309	1.6721		0.30103
		0		1.07918	0.69897	1.72428		0.90309
		0		0.778151	1.5563	0.477121		1.23045
		0.69897		0.778151	0.954243	0.60206		0.845098
		0.477121		0.477121	1.4624	1.86332		1.30103
		0.477121		1.04139	0.477121	1.25527		0.30103
		0		1.62325	1.14613	0.954243		0
		1.72428		0.69897	1.39794	1.57978		0
		0		0.954243	0.477121	1.49136		0
		0.69897		0.778151	0.69897	1.47712		0
		0.778151		1.23045	0.60206	1.64345		0.60206
		1		0.69897	1.32222	0		0
		0.30103		1.17609	0	1.07918		0.69897
		0		1.07918	0.69897	0		1
		0		0	0.60206	1.50515		0
		0.30103		0.477121	0.69897	1.64345		1.14613
		1.62325		1.17609	0.30103	0.477121		0
		0		1.32222	0.69897	0		0
		1.80618		1.90309	0.69897	0		0.778151
		0.69897		0	0	0.30103		0
		0.60206		1.04139	0	0.30103		0.60206
		0.60206		0.60206	0	0.60206		0.60206
		0.69897		1.53148	0	0.60206		0.30103
		0.69897		0	0.60206	0.954243		0.60206
		1.07918		0.69897	0	0.477121		0.30103
		0		0.778151		1.07918		0.30103
		1.38021		0.30103		1		0.30103
		0		0		0.60206		0.69897
		0		0.845098		1.14613		0
		0		0.90309		1.5563		0
		2.13033		0.90309		0.477121		0
		1.34242		0.30103		1.41497		0
		0.30103		0.30103		0.477121		0
		0.30103		0.60206		0.477121		0
		0.30103		1.85126		0.778151		0.477121
		0		1.07918		0		0
		0		1		1.27875		0
		0		1.07918		1.49136		0
		0		0.60206		1.39794		0
		0.30103		1.25527		0		0
		1.14613		0		0		0
		0		0.477121		0.30103		0
		0		0.30103		0.30103		0
		0.30103		0.778151		1.04139		0
		0		0		1		1.20412
		0		1.82607		1.86923		0.778151
		0.477121		1.80618		1.49136		1
		0.778151		1		0.778151		0.30103
		1.04139		1.11394		1.85126		0
		0.60206		0.954243		0.845098		1.04139
		0.30103		0.30103		0.477121		0
		0		0.477121		1.11394		1.07918
		1.04139		0.477121		0.477121		0
		1.38021		1.04139		0.778151		0
		0.69897		0		0.60206		1.07918
		1.61278		1.07918		1.30103		0.69897
		1.88081		0.90309		1.66276		0.845098
		1.14613		0.69897		1.07918		0.90309
		1.79239		0.477121		1.72428		0.69897
		1.23045		0.30103		1.17609		0.30103
		0.60206		0.30103		1.62325		0.477121
		0.954243		1.04139		1.50515		0
		1.53148		0.30103		0		0.30103
		0		1.17609		1.65321		0.30103
		1.54407		0.954243		1.65321		0.778151
		2.03342		0.778151		0		0.69897
		1.76343		0.69897		0.477121		0
		1.83885		0		1.44716		1
		0.30103		0		0		0.69897
		1.14613		0		0		0.778151
		0		0		0.69897		0
		1.27875		0		0		0
		1.95904		0.69897		0.477121		1.57978
		1.62325		0.90309		0		1.86923
		1.63347		0.60206		0		1.04139
		1.49136		1.23045		0		1.51851
		1.59106		0.477121		0		1.32222
		1.44716		0		0.954243		0.30103
		1.5682		0.60206		0.954243		0.90309
		1.69897		0		0.845098		0.30103
		1.23045		0.845098		0.845098		1.44716
		1.74819		1.41497		1.32222		1.04139
		2.14922		1.88081		1.23045		1
		0.845098		0		0.845098		0
		0.954243		0.30103		0.477121		0.60206
		0.90309		0		0.90309		0.60206
		1.5682		1		1.44716		1.5682
		1.69897		0.778151		0		0.954243
		1.81291		0.60206		0		1.47712
		1.4624		0.30103		0.845098		0
		1.99564		1.17609		1.85733		0.30103
		1.90849		1.38021		0.90309		0.845098
		1.5563		1.11394		1.17609		0.778151
		1.60206		0.30103		0.845098		0.30103
		1.49136		0.778151		1.23045		0.30103
		0.845098		0.778151		0.69897		0
		1.80618		1.62325		0		0.60206
		0.778151		0.60206		1.11394		0.30103
		0		0.778151		0.69897		0
		0.778151		0.30103		0.69897		0
		1.23045		0.778151		0.778151		1.25527
		1.47712		0.477121		1.57978		0
		0		1.47712		1.04139		1.36173
		2.07188		0.477121		0		0
		2.06819		1.53148		0.60206		0.477121
		2.05308		1.57978		1		0.477121
		0.90309		1.07918		0.60206		0.477121
		0.30103		0		0.30103		0.30103
		2.19312		0.845098		0.477121		0
		0.60206		0.60206		1.23045		0.60206
		1.44716		0.60206		0.845098		0
		0		0.778151		0		0
		1.23045		0.30103		0.477121		0.477121
		1.23045		0.30103		0.30103		0
		0.60206		1.68124		1.47712		0.30103
		0		1.74819		0.90309		0
		1.5682		0.778151		0.60206		0
		1.20412		1.36173		0.69897		0
		1.95904		0.477121		0.60206		0
		1.04139		0.477121		1.44716		0.69897
		1.77085		0		1		0
		1.74819		0.69897		0		0
		0		0		0		0.30103
		0.60206		0.60206		0.60206		0.30103
		1.30103		0		0.30103		0
		1.62325		0.477121		0.60206		0
		0.60206		0		1.11394		0
		0.30103		0		0		0
		0		1.80618		1.07918		1.20412
		0		0.60206		1.04139		1.11394
		0		0.477121		0		0.477121
		0		1.04139		1.30103		0.69897
		0.954243		1.97772		0.477121		0.69897
		0		1.07918		0.69897		0.69897
		0		0.60206		0.30103		0.69897
		0		0.30103		0		0.69897
		0		0.90309		0.30103		0
		1.53148		0		0.69897		0
		1.51851		0.954243		0.60206		0
		0.477121		0.90309		0.954243		1
		1.39794		0		0		1.39794
		0		1.14613		0.69897		1.36173
		0		0.90309		1.47712		0
		1.04139		1.80618		0		0.477121
		0.69897		1.11394		0.778151		0
		1.81291		1.27875		0.477121		1.41497
		0.60206		0.60206		0		0.30103
		0.477121		0.778151		1.14613		1.11394
		1		0.30103		0.30103		1.14613
		0.30103		1.57978		0		1.07918
		0		1.11394		1.36173		1.17609
		2.19033		0.778151		0		0.477121
		2.18184		0		0.90309		0
		2.16137		1.23045		0.69897		0
		2.13033		0.30103		0.477121		0.30103
		2.08991		0.30103		0.60206		0.477121
		2.05308		0.90309		0.90309		0.477121
		1.76343		0.477121		0.477121		0.30103
		1.90849		1.20412		1		0
		1.96379		0.30103		1.25527		0
		2		1.75587		1.34242		0.954243
		1.53148		0.778151		0.69897		0.60206
		1.90309		1		1.20412		0.90309
		1.68124		0.69897		1.17609		0
		1.74036		0.60206		1		0.90309
		0.477121		0.477121		0		0.90309
		1.86332		0		0.60206		0.477121
		1.07918		0.845098		0.477121		0.778151
		1.30103		1.5563		0.845098		0.477121
		0.477121		1.38021		0.30103		0.477121
		0.845098		1.04139		0.30103		0.60206
		1.41497		0.845098		0.30103		0.30103
		0		0.60206		1.07918		0.60206
		1.14613		0.477121		1.90309		0.477121
		1.07918		0.90309		1.82607		1
		1.39794		0.60206		1.07918		0.30103
		1.43136		1.93952		0.954243		0.954243
		1.54407		0.90309		0.69897		0.778151
		1.5563		0.845098		1.47712		1.07918
		1.63347		0.30103		1.04139		0
		0.69897		0.30103		1.23045		0.954243
		1.14613		1.57978		0.30103		0.60206
		1.25527		1.04139		0		0
		0.30103		0		0		0.30103
		1.27875		1.30103		0		0.845098
		1.17609		1.60206		0		0.954243
		0.69897		0		0		0.60206
		1.34242		0.30103		1.66276		0.30103
		1.04139		0.30103		1.32222		0
		0.30103		0.477121		1.17609		0.60206
		0.778151		1.30103		1		0.30103
		1.11394		0.60206		1.23045		0
		0.90309		0.30103		1.32222		0.477121
		0.90309		0		1.5563		0
		1.4624		0		0.477121		0.30103
		1.23045		0.477121		1.20412		0
		1.43136		0.30103		1.39794		0.30103
		0.69897		0.30103		1.07918		0.69897
		1.04139		0.954243		1.70757		0
		0.60206		0.69897		0.69897		0.477121
		0.477121		0.30103		0		0
		0.69897		0		1.88081		0.30103
		0.477121		0.477121		1.85733		0.30103
		1.34242		0		0.30103		0.477121
		0		0.60206		0.90309		0.60206
		0		0.69897		0.30103		0.778151
		0		0.30103		1.07918		0
		0		0.60206		0.954243		1.23045
		0		0.60206		0		0.69897
		0.954243		0		0.60206		0.30103
		0.30103		0.477121		1.32222		0.477121
		0.845098		0.30103		1.36173		0.90309
		1.14613		0		1.32222		1.07918
		0		0		1.4624		0.30103
		0.477121		0.60206		1.14613		0.30103
		0		0.30103		1.59106		0.30103
		0.69897		1.14613		1.39794		0
		0.30103		0		1.17609		0
		1.07918		1		0.845098		0.477121
		0.30103		0.90309		1.5682		0
		0		0.69897		1.38021		0.30103
		0.30103		0.477121		0.477121		0.60206
		0.30103		0		0.30103		0.778151
		0.845098		0		1.20412		0.30103
		0		1.57978		1.11394		0.477121
		0		0		0.477121		0.30103
		0		1.92942		0.778151		0.30103
		0.477121		1.99123		0.69897		0.30103
		1.44716		1.39794		0		0.30103
		0		0.845098		0.69897		0.30103
		0		0		0		0
		0		0		1.17609		0
		0.90309		0.30103		0.845098		0
		0.30103		1.11394		1.11394		0
		0.69897		1.94939		1.64345		0
		0.30103		0.30103		0.69897		0
		0		0.477121		1.17609		0
		0.30103		0.30103		0.477121		0
		0		0.69897		0.845098		0
		0.60206		0.30103		0		0
		0		0.30103		1.57978		0
		0		0.30103		1.4624		0.954243
		0.30103		1.17609		1.11394		1.07918
		1.43136		0.30103		0.90309		0.477121
		1.6902		0		1.14613		0.778151
		0		0.477121		1.50515		0.30103
		0		1.43136		1.14613		0.90309
		0		0.778151		0.30103		0.845098
		1.30103		0.778151		0.60206		0.30103
		0		1.04139		0.60206		0.778151
		0		0.69897		1.20412		0.30103
		0		0.60206		0.60206		0.477121
		0		0.477121		0.60206		0.778151
		1.81954		0.477121		0.477121		1.14613
		0		0		0.477121		0.60206
		0		0.845098		0.69897		0.30103
		1.54407		0		1.50515		0.30103
		1.17609		0.69897		1.23045		0.30103
		0		0.477121		0.90309		0.477121
		0		0.477121		1.11394		0.477121
		0.30103		0.69897		1.30103		0.954243
		0		1.91908		0.845098		0.30103
		0		0.69897		0.60206		0.30103
		0		0		0.69897		0.60206
		0.845098		0.477121		0.69897		0
		0.845098		1.83885		1.25527		0.30103
		0.90309		1.77815		0.778151		0.30103
		0.845098		1.82607		1.11394		0.60206
		0		1.34242		1		0.60206
		1.11394		0		0.30103		0.30103
		1.94939		0.30103		1.43136		0.30103
		1.54407		0.30103		1.07918		0.30103
		0.778151		0.778151		0		0.60206
		0.30103		1.04139		1.07918		0.30103
		0		1.59106		0		0.30103
		0		0.30103		0		0.477121
		0.30103		1.32222		0		0.778151
		1.11394		0.778151		0.30103		0.778151
		0		0.477121		0.90309		0.30103
		0		1.66276		0.477121		0.30103
		0		0.477121		0.845098		0.30103
		1.17609		0.30103		0.30103		0
		1.20412		0.69897		0.477121		0.30103
		1.57978		0.69897		0		0.30103
		1.04139		0.30103		0		0.30103
		0.954243		1.17609		0		0.477121
		1.04139		0		0.778151		0.30103
		1.04139		0		0.90309		0
		1		0.845098		0.60206		0.30103
		1.04139		0		0.30103		0.30103
		1.07918		0.477121		0		0.477121
		0		0.477121		0.60206		0.69897
		0.69897		0		0.69897		0.778151
		1.14613		0.60206		0.477121		0
		0.778151		0		0.60206		0.30103
		0.477121		0.954243		0.845098		0.477121
		0.69897		0.69897		1.74036		0.845098
		0.845098		0.60206		0.60206		0
		0		0		0		0.30103
		1.30103		0.477121		1.04139		0.30103
		1.30103		0.60206		0.477121		0.30103
		1.57978		0.778151		1.23045		0.30103
		0.778151		0.60206		1.43136		0.30103
		1.60206		1.41497		1.17609		0.60206
		0.90309		0.30103		0.90309		0.30103
		1.30103		0.30103		0.845098		0.477121
		1.25527		1.30103		1.04139		0.477121
		0.30103		0.60206		1.14613		0.30103
		0.90309		0		0		0.30103
		0.477121		0.778151		0		0.30103
		2		1.77815		0.845098		0.30103
		0.90309		0.30103		1.23045		0.30103
		0		1.70757		1.14613		0.477121
		1		0.778151		0.69897		0.60206
		0.954243		0.30103		0.954243		0.69897
		1.23045		0		0.69897		0.30103
		1.53148		0.69897		0		0
		1.04139		0.30103		0.477121		0.477121
		1.11394		0.30103		0.30103		0.477121
		1.80618		0.30103		1.23045		0.30103
		1.23045		0.60206		0.954243		0.30103
		0.845098		0.60206		1.25527		0.30103
		1.30103		0.90309		0		0
		0.954243		0		0.60206		0
		1.20412		0		0.477121		0
		0.30103		0.477121		0.60206		0
		0.845098		1		0.30103		0
		0.90309		0.60206		1.20412		0
		1.07918		0.30103		0.30103		0
		0.30103		0.60206		1.59106		0
		1.04139		0.60206		0.30103		0
		1.07918		0.30103		0.845098		0
		0.778151		0.30103		0		0
		0.90309		0.60206		1.77815		0
		1		0		1.11394		0
		0.778151		0.778151		0.477121		0
		0.477121		1		0.60206		0
		0.90309		0		0.954243		0
		1.04139		0		0.60206		0
		1.716		0.30103		1.4624		0
		0		0.60206		1.04139		0
		0.69897		0.69897		1.36173		0
		0.90309		1.6902		0.60206		0
		0		0.69897		1.64345		0
		0.954243		0.69897		0.845098		0
		0.60206		0.69897		0.845098		0
		0.30103		0.30103		0.69897
		0.30103		0		1.20412
		1.04139		0.90309		1.04139
		0		0		0.477121
		0		0.845098		1.11394
		0.30103		0.477121		0
		0.60206		0.477121		1.32222
		1.25527		1		0.778151
		0.60206		0.778151		0.778151
		0.30103		0.778151		1.79239
		0.30103		0.30103		0.90309
		0.30103		0.845098		0.30103
		0.69897		0		0
		1.20412		1.14613		0.778151
		0.477121		0		0
		0		0.477121		1.38021
		0		0.954243		1.20412
		1.07918		0		0
		0.69897		0		1.49136
		0		0		0.69897
		0.30103		0.30103		0.845098
		0		0.30103		0.778151
		0.477121		0.69897		0.477121
		1.25527		0.30103		0
		0		0		1.75587
		1.49136		0.477121		0
		0		0.845098		0
		0.778151		0.30103		1.17609
		1.69897		0.30103		0.60206
		1.20412		0.60206		0.60206
		0.60206		0		0.69897
		1.51851		0.30103		0.30103
		0.69897		0.30103		1.17609
		0.60206		0.477121		1.04139
		1.60206		0.30103		0
		0.90309		0		0.477121
		1.07918		0.30103		0.69897
		1.30103		0.477121		1.20412
		0.30103		0.30103		0.30103
		0.778151		0		0
		0.477121		0		0.30103
		1		0		0.69897
		1.04139		0.477121		0.954243
		1.14613		0.477121		0.30103
		0.845098		0.30103		0
		1.04139		0		0
		1.87506		0.60206		1.20412
		1.72428		0.30103		0.30103
		1.17609		0		1.34242
		0		0.477121		0
		0		0.30103		0
		1.17609		0.477121		0.69897
		0.477121		1.07918		0.60206
		1.07918		0		0.30103
		0.30103		0.477121		0
		1.49136		0		0.477121
		0.778151		0		1.5563
		0.60206		0.60206		1.76343
		0.30103		0		0.60206
		0.954243		0.845098		1.20412
		0.845098		0.845098		0
		0.477121		0		2.03743
		0.477121		0.778151		1.39794
		0.69897		1.25527		1.61278
		0.60206		1		1.27875
		0.778151		0.477121		0.90309
		0.60206		0		0.69897
		0.30103		0.60206		0
		1.38021		0		1.11394
		0.30103		0		1.04139
		1.30103		0.477121		1
		1.30103		0		0.60206
		1.04139		1.82607		0.845098
		0		0.30103		0.30103
		0.30103		0.60206		0.69897
		0.477121		1.14613		0.845098
		1		0.845098		0.60206
		0.60206		0.60206		0.30103
		0.30103		0.30103		0.30103
		0		0.477121		1.30103
		0.30103		0		0.60206
		0.30103		0.30103		0.477121
		0.477121		0.30103		1.14613
		0		0		1.68124
		0		0.60206		1.85733
		0.477121		0		1.86923
		0.477121		0.60206		0.69897
		0.60206		1.50515		0.778151
		1		0.477121		0
		0.60206		1.17609		0
		1.5563		0.69897		0.60206
		0.954243		0.30103		0.778151
		1.17609		0.477121		0.778151
		0.90309		1.66276		1.32222
		0.30103		0		0.69897
		0.845098		0		1.20412
		0.477121		1.23045		0.60206
		0.778151		1.82607		1.79934
		0		1.04139		0.69897
		0.30103		1.77085		0.69897
		0		0		0.69897
		0.845098		0.60206		0.30103
		0		0		1.07918
		0.30103		0.60206		1
		1		1.38021		1.43136
		0.30103		0.477121		2.03743
		0.477121		0.30103		1.60206
		0.30103		1.76343		0.954243
		0.30103		0		0.30103
		0		0.477121		1
		0		0.477121		1.07918
		0.30103		0		1
		0		0.30103		0.30103
		0		0.845098		1.20412
		0		0		0
		0		0.477121		0.845098
		0.477121		0		0.60206
		0		1.04139		0
		0.90309		0		0
		0.60206		0.477121		0.778151
		0		0.30103		1.17609
		0.30103		0		1.66276
		0.30103		0		1.11394
		0.30103		0		0.778151
		0.30103		0		0.60206
		0.477121		0		0.778151
		0		0.30103		0.845098
		0.30103		0		0.90309
		0.30103		0.477121		0
		0.30103		0		1
		0.30103		0.477121		1.30103
		0.30103		0.30103		0.60206
		0.30103		1.04139		0.845098
		0		0.30103		0
		0.778151		0		0.60206
		1.04139		0		0.60206
		1.50515		0.60206		0.30103
		1.30103		0		0.69897
		0.69897		0		0.30103
		1.14613		0		0.477121
		1.74036		0		0.477121
		1.17609		0.845098		0.30103
		0		1.11394		0.60206
		0.69897		0		0.30103
		0.30103		0		0.30103
		0.778151		0		1.04139
		0.778151		0		0.845098
		1.20412		0.30103		0.30103
		1.04139		0.69897		1
		0.477121		0.778151		1.5563
		0.69897		0		0.90309
		0.30103		0		0
		0.30103		0		0.845098
		0.30103		0		1
		0.30103		0		0
		0.30103		0.477121		0.30103
		0.30103		0.60206		0.477121
		0		0.30103		1.04139
		0		0.845098		1.11394
		1		0.845098		0.69897
		0.477121		1.14613		0.778151
		0		0.845098		0.30103
		0.30103		0.60206		1.07918
		0.477121		0		0.778151
		0.30103		0		0.778151
		0.30103		0.30103		1.17609
		0.30103		0.69897		0.954243
		0.30103		0		0.778151
		0.30103		0.778151		0.30103
		0.477121		0		1.4624
		0.477121		0		1
		0		0.69897		0.477121
		0.30103		0.30103		1.25527
		0.477121		0.30103		1.25527
		0.30103		1.11394		1.14613
		0.30103		0		1.11394
		0.30103		0		1.27875
		0		0.778151		1.20412
		0.30103		0		0.90309
		0.30103		0.30103		1.34242
		0.30103		0		0.778151
		0.477121		0		0.954243
		0.477121		0		1.32222
		0		0.30103		1.30103
		0		0		1.77085
		0.30103		0.778151		1.20412
		0.30103		0		1.11394
		0.30103		0		1.32222
		0.477121		0		1
		0		0		1.57978
		0		0		1.11394
		0		0		1
		0.30103		0		1.36173
		0.30103		0		1.44716
		0.30103		0		0
		0		0.30103		1.04139
		0.30103		0		0
		0.30103		1.11394		0
		0.60206		0		0
		0.30103		0		0.30103
		0.30103		0		0.30103
		0.30103		0.30103		0.778151
		0.30103		0		0.954243
		0		0		0.477121
		0.30103		0		0.477121
		0.30103		0		0.60206
		0		0		0
		0		0.30103		0.477121
		0		0.60206		0
		0		0.60206		0.954243
		0		0		0.30103
		0		0		0.477121
		0		0		0.60206
		0		0		0.954243
		0		0		0.477121
		0		0		0.477121
		0		0		0.30103
		0		0		0.30103
		0		0		0.90309
		0		0		1.44716
				0		0.477121
				0		0
				0.477121		0.30103
				0.778151		1.11394
				0		1.11394
				0		0.30103
				0		1.17609
				0		1.20412
				0		1.04139
				0		0.30103
				0.30103		0.60206
				0		1.04139
				0		1.50515
				0		1.43136
				0		1.81954
				0		0.69897
				0		1.27875
				0		0.69897
				0		0.60206
				0		0.90309
				0		0.60206
				1.14613		0
				1.17609		0.845098
				0		0.90309
				0.30103		0.30103
				0		0.60206
				0		0
				0.30103		0.477121
				0		0.778151
				0.90309		0.845098
				0		0.778151
				0.30103		0.778151
				0.477121		1.04139
				1.30103		0
				0.477121		1.59106
				0		0.477121
				0		0.69897
				0		0.845098
				0.69897		0.845098
				0		0.477121
				0		0
				0		0
				0		0.30103
				0		0.60206
				1.6902		1.30103
				0		0.778151
				0.477121		0.477121
				0		0.477121
				0		0.60206
				0.477121		0.60206
				1.69897		1
				0		1.17609
				1.04139		0.477121
				1.07918		0.477121
				0		0.954243
				0.954243		1.25527
				0.30103		0.30103
				0		0.90309
				0		1.38021
				0		1.47712
				1.54407		1.80618
				0.30103		1.81954
				0		1.04139
				0		2.08279
				0.954243		1.43136
				0.90309		1.38021
				0.69897		0.30103
				0.60206		0.60206
				0.30103		0.60206
				1.34242		1.47712
				0.30103		1.4624
				0		0.954243
				0		0.954243
				0		0.69897
				0		0.30103
				0.30103		0.845098
				0		1.14613
				0.30103		0.90309
				0.477121		0.69897
				0.477121		0.30103
				1.23045		0.778151
				0		0.845098
				0.90309		0
				2.01284		0.60206
				2.17026		1
				0		1.27875
				0.30103		1.36173
				0		0.778151
				0		0.30103
				1		0.778151
				2.17319		1.50515
				1.94448		0
				1.64345		0
				1.66276		0.477121
				1.54407		0.778151
				1.83251		0.30103
				1.34242		0.477121
				0.477121		1.59106
				0		1.27875
				0		0.30103
				0		1.07918
				0		1.30103
				0		0.30103
				0		1.34242
				1.6721		0.954243
				1.61278		1.39794
				0		0
				0.30103		1.38021
				1.25527		0.60206
				1.69897		2.01703
				0.30103		0
				0		0.30103
				1.83251		0
				1.32222		0
				2.18184		1.36173
				1.25527		1.23045
				1.25527		0.778151
				1.97772		0.845098
				0		1.07918
				0.30103		0.30103
				1.14613		0.30103
				1.90309		0.60206
				0		0.60206
				0.954243		0.477121
				0.778151		0.69897
				0		0.477121
				0.845098		0.477121
				0.60206		0.477121
				0		0.477121
				0.477121		0.477121
				0.778151		0.30103
				0		0.778151
				0		0.477121
				0.477121		0.30103
				0.69897		0
				0		0.845098
				0		1.27875
				1.77815		0
				1.47712		0
				1.17609		0.778151
				1.41497		0
				0		0.60206
				1.60206		0.60206
				1.78533		0.60206
				0		0.60206
				1.76343		0.60206
				1.66276		1.11394
				1.43136		1.23045
				0.30103		1.64345
				0		0
				0		0
				0		0.60206
				0		1.43136
				0.69897		0.778151
				0		0.778151
				0.845098		0.30103
				1		0.477121
				0.954243		1.23045
				0		0.69897
				0		0.60206
				1.85126		0.60206
				1.17609		0.30103
				1.53148		0
				1.39794		1.11394
				2.0086		1.25527
				0		1.36173
				0		1.91381
				0.954243		1.5563
				0.954243		0.30103
				1.6902		1.43136
				1.38021		0.477121
				0.778151		0
				0.69897		1.17609
				0.778151		0.845098
				0.60206		0
				0		0.30103
				1.07918		0.90309
				0		1.44716
				1.25527		0.60206
				1.11394		0.778151
				1.20412		0.30103
				1.66276		0.778151
				0.477121		0.845098
				0.90309		0.477121
				1.68124		0.90309
				0.30103		0.30103
				0.30103		1.14613
				1.30103		0.845098
				1.5682		0.69897
				1.80618		0.778151
				1.76343		1.23045
				2		0.477121
				1.81954		1.44716
				0.30103		1.11394
				1.4624		0.477121
				1.4624		1.11394
				0		0.30103
				0.30103		0
				1.8451		0.477121
				0		0.778151
				0.477121		0.69897
				0		0
				1.6902		0.954243
				0.69897		0.60206
				1.75587		0.60206
				1.66276		0.778151
				0.30103		0.69897
				0.30103		0.477121
				1.20412		1.51851
				1.5682		0.477121
				1.49136		0.477121
				1.66276		1.4624
				1.77085		1.57978
				1		1.32222
				1.63347		1
				0.477121		1.50515
				0.477121		0.778151
				1.27875		1.4624
				1.04139		0.845098
				1.17609		1.36173
				1.97313		1
				1.38021		1.68124
				0		1.5563
				0		1.23045
				1.41497		0.845098
				0.477121		1.27875
				1.80618		1.49136
				0		1.5563
				0		0.477121
				0.778151		0.778151
				1.38021		1.47712
				0.30103		1.25527
				0		1.36173
				0.30103		0.477121
				1.57978		1.07918
				0		0
				1		1
				0.30103		1.04139
				0		0.90309
				0		0
				0		1.17609
				0.60206		0.60206
				0.30103		1.32222
				0.778151		0.778151
				0.845098		0.845098
				1.27875		0.69897
				1.27875		1.32222
				1		1.11394
				1.60206		0.69897
				0		0.60206
				0.778151		0.60206
				0.477121		1.91381
				0		1.59106
				0.954243		1.41497
				0		1.70757
				0.477121		1.716
				0.477121		1.04139
				0		1.53148
				0.477121		1.62325
				0.477121		1.14613
				0.845098		1.32222
				1.04139		1.44716
				1.14613		1.50515
				0		0.60206
				0		0.90309
				0		1.23045
				0		1.4624
				0.477121		1.53148
				0		0.954243
				0		1.53148
				1.82607		1.17609
				1.64345		1.14613
				0.30103		1.54407
				0		0.30103
				1.04139		2
				1		1.6721
				0		0.845098
				1.07918		1.54407
				0		1.36173
				1.32222		1.25527
				0		0.60206
				0		1.69897
				0		1.59106
				0		1.30103
				0		1.5563
				0.778151		1.65321
				0		0.30103
				0.477121		1.38021
				0		1.47712
				1.60206		1.61278
				0		1.25527
				0		1.66276
				1.11394		1.6721
				0.778151		0
				0		1
				0		1.54407
				0		1.11394
				0.477121		0.477121
				0.69897		0.477121
				1.17609		0.778151
				1.25527		0.60206
				0		0.778151
				0		1.41497
				0		1.38021
				0.477121		0.69897
				0		0
				1.11394		0
				0		1.07918
				0.30103		1.36173
				0		0.845098
				1.23045		0.778151
				0.30103		0.30103
				0.30103		0.30103
				1		1.14613
				1.51851		1.04139
				0		0.845098
				0.60206		0.954243
				0		1.25527
				0.90309		1.23045
				0.30103		0
				0		0.954243
				0		1.43136
				1.85733		1.25527
				1.97313		0.60206
				0.60206		1.14613
				0		0
				0.30103		0.69897
				0.477121		1.32222
				0.30103		0.69897
				0		0.90309
				0.30103		1.17609
				0		0
				0		0.477121
				0		0
				0		0.778151
				0		0.845098
				0.778151		1.27875
				0		1.34242
				1.49136		1.30103
				1.36173		0.845098
				1.68124		0
				0.778151		0
				1.89763		0.60206
				0.477121		0.477121
				0		1.07918
				0		0.845098
				1.4624		0
				2.2014		1
				0.778151		1.17609
				0.778151		1.25527
				0		0.778151
				0.69897		0.90309
				0		0
				0.778151		1.78533
				0		0.845098
				1.54407		0
				0.477121		1.25527
				1.20412		0.778151
				0		1.27875
				0		2.18184
				0.60206		1.36173
				0.30103		1.25527
				0.90309		1
				1.34242		1.61278
				1.5563		0
				0		0.60206
				0.477121		1.07918
				0.477121		1.17609
				0		0.954243
				0		1.14613
				0.30103		1.43136
				0		0.69897
				0.845098		0.477121
				1.14613		0.30103
				0.845098		1
				1		1.72428
				0		1.32222
				0		0.60206
				0.90309		1.11394
				0		1.17609
				0.60206		0
				0.69897		0
				1.85126		0
				0.60206		1.11394
				0		1.04139
				0		0.69897
				0		1
				0		1.11394
				0.30103		0
				0.30103		0.778151
				0.30103		0.60206
				0.90309		1.5563
				0		0.477121
				0.90309		0.69897
				0		0.30103
				0		0.69897
				1.04139		0.477121
				1		0
				0		0
				0		0
				0		0.30103
				0.477121		0.60206
				1.74036		1
				0.30103		1.04139
				0		0.30103
				0.69897		0.60206
				1.77815		0.60206
				1.11394		0.60206
				0.477121		0.30103
				0.30103		0
				0		1.30103
				0.778151		0.69897
				1.30103		1.14613
				0.30103		0
				0		0.30103
				0.477121		0
				1.79239		0
				1.39794		0
				1.4624		0
				0		0.69897
				0.60206		0.778151
				1.17609		1.23045
				0.60206		0
				1.04139		0.477121
				0.69897		0.845098
				0.60206		0
				0.477121		0
				0.30103		1.32222
				0		0.845098
				0.477121		0
				0		0.30103
				0.30103		0.30103
				0		0.90309
				0.778151		0
				0.30103		1.41497
				0		1
				0.30103		0.69897
				0.845098		0.30103
				0		0
				0		0.60206
				0		0.30103
				0		1.41497
				0		0.778151
				0.30103		0
				0		0.90309
				0.477121		0
				0		0
				0		0.30103
				0.477121		1.63347
				0		1
				0		0
				0		1.51851
				0		0.30103
				0		0
				1.34242		1.64345
				2.18184		0.477121
				2.1038		0
				1.87506		1.57978
				1.57978		0.69897
				1.5563		0
				1.97313		1.54407
				1.59106		0.60206
				1.47712		0.778151
				1.36173		0
				1.83251		0
				1.54407		0.69897
				0.30103		0.477121
				1.17609		1.11394
				0.778151		0.778151
				1.41497		0.845098
				1.83251		0.60206
				0.60206		0
				0.30103		0.30103
				1.74819		0.845098
				1.07918		0.778151
				1.11394		0.30103
				1.14613		0.90309
				1.27875		0.845098
				0.778151		1
				1.07918		1.07918
				0.477121		0.778151
				0		0
				0.954243		0.477121
				0		0
				0.30103		0.845098
				0.477121		1.04139
				1		0.845098
				1.07918		1.17609
				0.30103		0
				0.60206		0
				0.60206		0.477121
				1.30103		0
				0.30103		0.30103
				0		0.60206
				0.30103		1
				0.477121		1.07918
				0.60206		0
				1.78533		0.60206
				0		0
				1.95904		0
				0		0
				1.5563		0
				0.30103		0
				1.44716		0.477121
				0.30103		0
				0.477121		0
				0		0
				0		0
				0		0
				0		0
				0		0.60206
				0		0
				0		0
				0		1.27875
				0		0.69897
				0		0.60206
				0		0
				0.477121		0.60206
				0		0
				0		0
				0		1.34242
				0		0.477121
				0		0
				0.30103		0
				0		0
				0		0.30103
				0.778151		1.14613
				0		0.30103
				0.30103		0.477121
				0		0
				0.90309		0
				0		0.30103
				0		0
				0		0
				0		0
				0.30103		1.04139
				0		0.477121
				1.11394		0
				1.17609		0.778151
				1.34242		0.845098
				0.845098		0
				1.63347		0
				0		1.5682
				0.477121		0
				1		0
				0.30103		0.30103
				1.04139		0.778151
				1.04139		0.90309
				0.778151		0
				0.845098		0
				0.30103		0
				0		1.17609
				0.954243		0.69897
				1.81954		0.477121
				0		0.477121
				0.30103		0
				1.04139		1.07918
				0		0
				0.778151		0
				1.49136		0.477121
				0.477121		0.60206
				0.845098		0
				0		0
				0.60206		0
				0.30103		0
				0.90309		0
				0		0
				0.90309		1.23045
				0		0.90309
				0.477121		0.90309
				0.60206		1.04139
				0.60206		0.90309
				0.954243		0.954243
				0.90309		0.69897
				0.30103		0
				0.60206		0.778151
				0		0
				0.30103		0
				0		0
				0.30103		0.477121
				0.69897		1.04139
				0.30103		1.17609
				0.60206		0.778151
				0		0.30103
				0.30103		0
				1.20412		1.20412
				0.477121		0.954243
				0.69897		0.477121
				0.30103		0
				0		0
				0		0
				0		0
				1.27875		0.30103
				0.477121		0
				0.477121		0.60206
				0		0.30103
				0.477121		0.30103
				1.60206		0.845098
				0.60206		0
				0		1.32222
				0		0
				0.30103		0
				0.30103		0
				1.20412		0.778151
				0.60206		0.30103
				0		0
				0		0
				0		0.845098
				0		0
				0		0.845098
				0		0
				0.477121		0
				0.477121		0
				0		0.477121
				0		0
				0		0
				0		1.34242
				0.30103		0
				0.69897		0.845098
				0		0
				1.07918		0.477121
				0.30103		0.778151
				0		1.61278
				0.90309		1.07918
				0.30103		0.477121
				0.30103		0.954243
				0.778151		1.34242
				0.477121		0
				2.14922		0.477121
				1.43136		0
				0		0
				0		0.69897
				0		0.30103
				0.60206		0.60206
				0.778151		0
				0.60206		1
				0.69897		0
				0		0
				0		0
				0		0
				0		0.69897
				1.716		0
				1.66276		0
				0		0.60206
				1.11394		0
				0.477121		0.60206
				0		0
				0.60206		0
				0		1.04139
				0.69897		0.69897
				0		0.477121
				0		0.477121
				0.60206		0
				0		0.60206
				0.69897		0.30103
				0		0.477121
				0.845098		0
				0.477121		0.477121
				0.30103		0
				0.477121		0.90309
				0		0.30103
				0		0.477121
				0.90309		0.69897
				0		0.30103
				0.30103		0.477121
				0		0.477121
				0.845098		0.30103
				0.69897		0.90309
				0		0.477121
				0.60206		1.14613
				1.25527		0
				1.50515		0.69897
				1.17609		1.04139
				0.69897		0.30103
				1		0.30103
				0.778151		0.60206
				1.07918		1.14613
				0.60206		0.477121
				0.477121		0.477121
				0		1.54407
				0.477121		0
				0		0.845098
				0.90309		1.07918
				0.477121		0.30103
				0.477121		1
				0.477121		0
				0.90309		0
				0.30103		0
				0.60206		0.30103
				1.04139		0
				0.60206		0.30103
				0.90309		0.60206
				1		1.38021
				0.778151		0
				1.54407		1.07918
				1.38021		0
				1.11394		1.34242
				0		0.69897
				1.25527		0.69897
				1.4624		0.69897
				0.69897		0
				0.69897		1.25527
				1		0
				0		1.70757
				0.778151		1.25527
				1.30103		1.79239
				1.23045		1.39794
				0.30103		1.63347
				0.845098		1.47712
				0.778151		0.90309
				0		1.32222
				0.69897		0
				1.11394		1.30103
				0.477121		0.30103
				1.23045		1.4624
				1.4624		0
				1.41497		0.30103
				1.57978		1.32222
				0.477121		0
				0		0.778151
				1.20412		1.57978
				0.60206		0
				0		0.69897
				0.69897		1.32222
				1.44716		0.30103
				0.69897		0.778151
				0.778151		1.51851
				1.36173		1.39794
				0.60206		1.30103
				1.43136		0
				0.30103		0.778151
				0.477121		0.30103
				0		0.778151
				1.25527		0.845098
				1.59106		0.477121
				0.60206		0
				1		0.69897
				1.44716		0.477121
				0.477121		0.477121
				0.30103		0.30103
				0.90309		0.477121
				0.30103		0.954243
				1.17609		0.30103
				1.30103		0.30103
				1.07918		0.477121
				0.778151		0.30103
				0.60206		0.30103
				1.34242		0.90309
				0		0.30103
				0		0.477121
				0.778151		0
				0.30103		0.30103
				1.20412		0.60206
				0.60206		0.477121
				1.23045		0
				1.11394		0
				0		0
				0.477121		0
				0.90309		0
				0.60206		0.30103
				1.39794		0
				0.69897		0
				1.36173		0.30103
				0.60206		0
				1.32222		0
				0.30103		1.50515
				0.954243		0.30103
				1.61278		0.477121
				0.954243		0.90309
				0.90309		0
				0.30103		0.30103
				0.69897		0
				0.845098		0
				1.34242		0.477121
				1.53148		0.845098
				0.954243		0
				1.34242		0
				0.778151		0
				0.477121		0
				0.477121		0
				0.60206		0.30103
				0.477121		0.90309
				0		0.477121
				0.778151		0.69897
				0		0.60206
				0		0
				0		0
				1.43136		0
				0.30103		0
				0.778151		1.07918
				0		0.477121
				0		0.90309
				0.30103		0.477121
				0.30103		1.36173
				1.36173		1
				0		0.30103
				1.11394		0.60206
				1.43136		0.30103
				0.90309		1.11394
				0.60206		0
				0.778151		1.25527
				0.778151		0
				0.477121		0
				0.60206		1.25527
				0		1.07918
				0		0
				0.477121		0.69897
				0.60206		0.778151
				0.30103		1.04139
				0		0
				0		1.11394
				0.30103		1.41497
				0.30103		0.30103
				0.30103		0
				0.90309		0
				0.30103		0
				0		0
				0.477121		0
				0.69897		0
				0		0
				0.477121		0
				0.477121		0
				0		1
				0.60206		0.30103
				0.477121		1.14613
				0		0
				0.69897		1.11394
				0		0.69897
				0.30103		1.32222
				0.30103		0.477121
				0.30103		0.30103
				0		1.17609
				0.30103		0
				0.477121		0.30103
				0		1
				0.60206		0
				0		0
				0		1.65321
				0		0
				0.477121		0.954243
				0.30103		0
				0.90309		1.04139
				0.30103		0.69897
				0.30103		0
				0.60206		0
				0		0
				0		0
				0		0.30103
				0		1.36173
				0.477121		0
				0.477121		0
				0		0.69897
				0.30103		0.69897
				0.30103		0.477121
				0.30103		0.30103
				0.69897		0.60206
				0.30103		1.04139
				0		0.778151
				0.30103		0.60206
				0.477121		1.11394
				0		1.23045
				0.30103		0.30103
				0.30103		0.60206
				0.954243		1.34242
				1.43136		0
				1.5682		0
				1.36173		0.60206
				1.04139		0
				1.14613		0.778151
				0		0.60206
				0.69897		0
				1.64345		0.477121
				1.5563		0.60206
				1.32222		0.69897
				1.14613		0
				0		0.954243
				0.90309		0.30103
				0.477121		1.11394
				1.60206		0.69897
				1.44716		0.30103
				1.25527		0
				0		0.845098
				1.51851		0.30103
				1.41497		0.30103
				0.778151		0.477121
				0.845098		0.60206
				0.30103		0.69897
				1.51851		0
				0.90309		0.60206
				1.20412		0.60206
				0.477121		0.477121
				0		0.778151
				0.30103		0
				0.69897		1.17609
				0.69897		1
				1		0.477121
				0		1.04139
				1.77815		0
				1.39794		0.30103
				1.11394		0.90309
				0.778151		0.90309
				1.53148		1.04139
				0.477121		1.62325
				0.60206		0.477121
				1.04139		0.60206
				1		0.90309
				0.69897		0.477121
				0.778151		0.30103
				0.60206		0
				1.14613		0.30103
				0.69897		0.60206
				1.49136		0
				0.954243		0.954243
				0.30103		0.477121
				1.5682		0
				0.60206		0.60206
				0.69897		0.30103
				1.69897		0.845098
				0.30103		0.30103
				0.30103		0.30103
				1.04139		0.60206
				0.90309		0.954243
				0		0.69897
				1.23045		0.30103
				0.30103		0
				0.69897		0
				0.69897		0.30103
				0.30103		0.69897
				0.778151		0.477121
				0		1
				0.69897		0
				0		0
				0.60206		0.30103
				0		0.778151
				0		0.845098
				0.30103		0
				1.38021		0.90309
				0		0.69897
				0		0.30103
				0.60206		0.30103
				0		0.778151
				0		0.30103
				1.44716		0.477121
				0.845098		0
				0.778151		0.30103
				0		0.30103
				0.30103		0.30103
				1.17609		0
				0.30103		0
				0		0
				0		0.30103
				1.04139		0.30103
				0.778151		0.845098
				0.778151		0.477121
				0.30103		1.14613
				1.04139		0.60206
				1.14613		0
				0.60206		0.477121
				0.60206		1.07918
				0.477121		1.44716
				0.60206		0.90309
				1.32222		0.477121
				0.477121		0.845098
				0		0.69897
				0.845098		0.477121
				0.30103		0.30103
				0.30103		0.30103
				0.69897		0.477121
				0		1.36173
				0.60206		0
				1.11394		0.69897
				0.477121		0.69897
				0.30103		0.30103
				0.69897		0.30103
				1.04139		1.07918
				0.477121		0.60206
				0.477121		0.477121
				0.60206		0.778151
				0.69897		0.477121
				0.477121		0.30103
				0.477121		0.30103
				0		0.90309
				0.778151		0
				0		0.30103
				0.954243		0.30103
				0		0.30103
				0.30103		0
				0.30103		0
				1.14613		0
				0.30103		0.778151
				0.477121		0.954243
				0.30103		0.845098
				0.30103		0.90309
				0.69897		0.69897
				0.30103		0.60206
				0.30103		0.845098
				0.90309		1.27875
				0.30103		0.845098
				0.60206		1.04139
				0.477121		0.477121
				0		0.954243
				0.30103		0
				0.845098		1.07918
				0.778151		0.954243
				0		0.30103
				0.778151		0.30103
				0.30103		1.07918
				1.4624		0.477121
				0.30103		0.30103
				0.477121		0.477121
				0.30103		0.778151
				0.30103		0.845098
				0		0.477121
				0.60206		0.30103
				0.30103		0.477121
				0.30103		0.477121
				0.30103		0.60206
				0.60206		0.477121
				0.778151		0.477121
				0.477121		0.30103
				0		0.30103
				0.30103		0.60206
				0.30103		0.954243
				0		0.477121
				0		0.60206
				0.90309		0.69897
				0.30103		0.778151
				0		0
				0.477121		0
				0.30103		0.30103
				0.60206		0.60206
				0.90309		0.477121
				0		0.60206
				0.30103		0.69897
				0		0.778151
				0		0.60206
				0.30103		0.30103
				0		0.845098
				0.30103		0.477121
				0.30103		0.477121
				0		0
				0		0.477121
				0.30103		0
				0.30103		0
				0.30103		0.69897
				0.60206		0.954243
				0		0.30103
				0.60206		0.30103
				0		0.90309
				0.60206		0.60206
				0.30103		0.30103
				0.30103		0.477121
				0.69897		0.30103
				0.30103		0.30103
				0.30103		0.60206
				0.778151		0
				0		0.30103
				0.778151		0
				0.30103		0
				0.30103		0
				0.477121		0.30103
				0		0
				1.07918		0.30103
				0.30103		0.30103
				0		0.30103
				0.30103		0
				0.30103		0
				1.07918		0.60206
				0.69897		0.477121
				0.30103		0.30103
				0.954243		0.30103
				0.30103		0.30103
				1.04139		0
				0.69897		0.30103
				0.30103		0.30103
				0		0.30103
				0.30103		0.30103
				0		0.30103
				0		0.30103
				0.477121		0.30103
				0		0.30103
				0.30103		0.30103
				0		0
				0.30103		0
				0		0
				0		0
				0		0
				0		0
				0		0
				1.14613		0
				1.07918		0
				0.477121		0
				0.477121		0
				1.04139		0
				1.17609		0
				0.60206		0
				0.90309		0
				1.34242		0
				0		0
				0.60206		0
				0		0
[truncated: 230 more rows]

## Sheet: Fig S5
Fig S5			Unestablished mammals	Established Mammals	Unestablished Birds	Established birds	Unestablished reptiles	Established reptiles	Unestablished amphibians	Established amphibians
			7.80822	7.76516	8.05549	8.02105	8.03895	8.03382	7.72777	7.78952
			7.77065	8.01897	7.61842	7.87106	7.88282	8.07671	6.84219	7.21381
			7.92094	8.06721	7.67813	7.97849	7.76086	7.92729	7.59828	5.69739
			7.9151	7.46547	7.97186	7.78478	8.01123	7.73151	7.93968	8.01339
			7.96916	7.90518	8.04928	7.76128	7.93678	8.06093	7.61513	7.61239
			7.89311	7.45134	7.04625	7.93798	7.82465	8.05878	7.95001	7.83112
			7.79086	7.79279	7.97956	7.98064	7.88546	7.91092	7.49655	7.29955
			8.032	7.65916	7.75532	8.05295	7.96985	7.83948	6.51504	7.77073
			7.99231	8.06731	7.08245	8.1106	7.41069	7.45956	4.59134	7.47583
			7.28111	7.49728	6.70431	8.10395	7.56286	7.05469	7.77026	7.87521
			8.04052	7.75085	7.32454	8.00301	7.82479	7.60633	7.92683	7.61043
			7.81669	7.98108	7.72039	7.7488	7.85043	7.79193	6.65717	7.34761
			7.62311	7.8336	7.71472	7.95861	7.83483	7.84263	7.87682	7.04809
			7.87851	7.61863	7.67577	7.63391	8.06852	7.59549	7.88592	7.05933
			7.69943	7.64586	7.73573	8.12252	7.77604	7.98872	7.64735	7.8031
			7.99517	8.01804	7.47095	7.8522	7.87087	7.66219	7.48403	7.06844
			7.67535	7.69706	8.06036	7.8785	7.85636	7.79255	7.85734	7.46888
			7.32926	8.06697	7.51665	7.92302	7.93358	7.77782	7.26661	7.04809
			7.58943	7.60111	8.00156	7.61767	7.49851	7.62036	7.46112	7.20811
			8.04	8.00334	7.51398	7.5322	7.82012	7.47726	7.72477	7.95592
			8.07554	7.85983	7.49505	7.78647	7.33804	7.82642	7.8782	7.57903
			7.26729	7.58657	7.64454	8.03641	7.92236	7.6536	7.45532	7.58388
			7.81733	7.94337	7.68393	7.18817	7.24245	7.08592	7.88471	7.38975
			8.08112	7.58596	8.04192	8.08608	7.53867	7.54909	7.86655	7.96635
			7.78226	7.605	7.99877	8.06157	7.84281	7.06104	7.63026	5.61241
			7.88615	8.02843	7.97661	7.92432	7.75822	7.52	7.46152	7.51475
			7.63451	7.46312	7.98709	8.10399	7.22866	7.53726	7.58452	6.74287
			7.93988	8.11484	8.00722	7.69465	7.77982	7.93917	7.22866	7.85364
			8.03964	5.81803	7.98634	8.14304	7.35466	7.88001	7.71363	7.58258
			7.91563	7.09184	7.93274	7.81718	7.89569	7.07957	7.22866	7.08896
			7.77668	7.63217	7.1459	7.68334	7.82878	7.87635	7.27876	7.45697
			7.92205	7.37854	7.81096	8.11354	7.69506	7.48629	7.69741	7.48599
			7.51803	7.62232	7.60534	7.80914	7.71319	7.46087	7.95165	5.91515
			7.70297	7.64269	8.00211	7.78554	7.66451	7.819	7.87249	7.5292
			7.69591	7.07463	7.99148	8.12936	7.69539	7.80371	7.24801	5.4664
			5.42798	7.79571	6.44446	8.09767	7.7188	7.47915	7.69584	5.4664
			7.9385	6.66785	8.06236	7.87272	7.8302	7.45967	7.6103	5.4664
			6.22911	7.95899	7.26057	6.93086	7.98366	7.96002	7.79349	5.4664
			7.79761	7.23687	6.84528	8.12614	7.71938	7.07549	7.4745	7.04809
			7.95128	7.94089	8.04685	8.01707	7.83119	7.58207	7.5567	7.57046
			5.00122	7.62997	8.01619	7.5766	7.67717	7.45994	7.46595	5.4664
			7.88133	7.50918	6.84219	7.57575	7.88173	7.93387	7.79376	7.06012
			7.66876	7.55003	7.96216	8.09342	7.38983	7.83998	6.42016	5.4664
			7.50382	7.70337	8.07572	8.07971	7.77582	7.78583	7.49928	5.4664
			7.81442	7.47947	7.29341	8.09183	7.71877	7.86702	7.52184	7.78984
			6.36097	7.98021	8.04831	8.08577	7.47574	7.65461	7.06559	7.50489
			7.45729	7.39199	7.89449	7.14303	7.07628	7.94719	7.92398	7.07593
			7.55566	7.79896	7.68912	7.60353	7.0519	8.05916	6.36525	5.52884
			7.51659	7.0472	7.9659	7.8928	7.48678	7.05933	7.06185	7.07104
			7.53438	7.5041	7.30275	7.91282	7.49998	7.84191	6.4048	4.84282
			7.78545	7.16316	6.84219	7.94171	7.7238	7.77	7.8363	7.04891
			7.78702	7.66411	6.84219	7.72927	7.62897	7.80567	7.24968	5.52884
			7.54689	7.77241	7.5882	7.87616	7.49027	7.64691	5.58042	4.32283
			7.90494	5.23628	7.31603	7.8584	7.15833	7.49048	7.31762	7.55997
			7.73092	7.51571	6.84219	7.307	7.9025	8.0502	7.46337	7.76405
			7.53196	7.77738	8.06849	7.67341	7.73427	7.92714	7.48627	4.32283
			7.91912	7.44872	8.02049	7.99716	7.61012	7.73745	7.60086	7.48017
			7.7802	7.46235	7.92641	7.77475	7.65789	7.90711	7.0629	7.47477
			7.98359	7.82197	7.98671	7.69436	7.13069	7.83564	7.07428	4.68668
			7.95637	7.79663	8.03951	7.88616	7.61332	7.75206	7.30992	5.89774
			7.80277	8.00311	7.98878	7.94201	7.82332	7.09105	7.85671	7.07443
			7.63187	7.65063	8.03806	7.95171	7.84308	7.87142	7.77367	7.82711
			7.53356	7.44872	7.87493	7.78454	7.84888	7.07261	7.4655	7.06104
			7.92797	7.69228	6.58311	7.60859	7.70104	7.82244	7.48417	7.23241
			7.52594	7.33213	7.69132	8.11126	7.11251	7.8923	5.52884	5.86345
			7.55473	7.47188	8.00515	7.61573	7.05166	7.92918	5.52884	6.53992
			7.85736	7.87262	5.00122	8.05203	7.07999	7.61578	5.52884	4.32283
			7.9193	7.24311	7.61063	7.8437	7.07999	7.79825	7.10921	4.32283
			7.87824	7.65342	7.48768	7.89897	7.7905	7.30004	7.07181	7.45297
			7.72168	6.39473	7.4727	7.17755	7.05423	7.46527	5.87366	7.22866
			7.90973	4.99238	7.75821	7.45712	7.09973	7.51521	5.52884	7.25134
			7.11664	7.0519	7.50648	7.12702	7.28414	7.14978	7.51534	5.4664
			7.62264	7.6493	8.02912	7.30745	5.04298	5.4664	7.04809	7.72209
			7.57649	7.86584	8.024	7.87458	7.10744	7.18245	7.0519	5.4664
			7.11616	7.06473	7.75033	6.97904	7.77805	7.95836	7.80497	5.47724
			7.59175	6.11295	7.50211	7.66963	7.73049	7.99489	7.47858	4.32283
			7.96183	7.49083	7.7777	7.89818	7.04891	7.49546	7.04809	5.4664
			7.77532	7.65366	7.60175	8.03576	5.82556	7.42575	7.04809	6.65026
			6.69035	7.64069	7.9026	7.49391	7.3896	7.10327	7.06104	7.23963
			5.77557	7.08156	7.12102	8.09142	7.58512	7.91818	7.04809	7.12866
			7.88218	6.34371	7.41796	7.98263	4.69533	7.09003	7.7856	7.06559
			7.71557	6.37377	8.0227	7.93479	7.70398	7.64958	7.05174	6.15573
			7.64363	7.0716	7.8759	7.98661	7.51475	7.80391	7.04809	6.1385
			7.08162	4.99238	7.6417	6.36926	5.61241	7.45576	7.88027	7.09078
			7.23232	7.06497	7.60871	5.67308	7.90314	7.4782	7.04809	7.10414
			7.68775	7.47148	5.00122	7.88806	7.86076	7.46284	7.47711	7.04809
			7.48511	7.06473	7.13186	7.83327	7.46195	7.88276	7.8796
			7.9112	7.94462	7.61147	7.32973	7.76724	5.59212	7.04809
			7.5073	7.37031	7.49425	7.22168	7.60615	7.8198	7.04809
			7.10299	7.47746	5.74775	6.178	7.61787	7.61766	7.04809
			7.57094	5.80965	5.00122	7.63319	7.61131	7.46583	7.04809
			7.76162	7.40131	7.53381	7.63338	7.68083	7.47609	7.45392
			7.88797	5.92413	7.05197	8.01188	7.81468	5.4664	7.51835
			7.46301	7.07982	7.07111	8.09598	7.60615	7.04809	7.47539
			7.08098	7.06924	7.50668	7.71092	7.61289	7.07554	7.04809
			7.9912	7.47521	7.76409	6.03662	7.03206	5.92947	7.04809
			7.86366	6.00198	7.9535	7.58589	6.99474	8.05318	7.04809
			7.78672	7.05166	7.9756	7.12061	7.88679	7.74954	7.64314
			7.88627	5.58042	5.00122	7.79491	7.14019	7.48327	7.94577
			7.17847	7.49947	7.50104	7.47119	7.35424	7.3527	7.92799
			7.8241	5.58042	7.25324	7.67066	7.04809	7.80547	7.35829
			6.66719	5.65313	7.11138	7.53791	7.04809	7.64456	7.87123
			7.76882	6.73538	7.7965	7.78604	7.05928	7.07638	7.92644
			7.59037	7.111	7.3553	7.99564	7.04809	7.83334	7.61682
			7.44872	6.09741	7.49218	7.47547	7.26161	7.94588	7.31787
			7.47665	7.09767	7.78681	7.87574	7.46696	7.64333	8.00303
			7.84574	7.2283	7.05175	7.49345	7.04809	7.96621	7.9475
			7.3699	7.04809	5.00122	8.05323	7.48541	7.53674	7.58842
			8.03795	7.04809	5.39295	7.84523	7.72094	5.4664	7.97856
			7.44872	7.68025	8.00339	7.46934	7.06896	5.73123	7.86876
			8.05643	7.04809	7.96985	6.53294	7.04809	7.52405	7.59837
			7.67618	7.04809	7.99247	6.44245	7.07957	7.89435	7.84849
			7.72396	5.52548	7.07818	7.12861	7.04809	7.04809	7.86448
			7.99624	7.9292	5.14397	7.94981	7.08319	7.67996	7.8729
			7.45893	7.32258	7.5277	5.95682	7.04809	7.67292	7.86552
			7.44872	7.92554	5.27395	7.10411	7.35991	5.79977	7.86073
			7.89633	7.93188	7.87233	7.10886	7.32879	7.91484	7.42499
			7.94399	7.49208	6.15491	7.31686	7.8219	7.46487	7.90113
			7.49195	7.81298	7.54088	8.04603	7.48445	7.44872	6.97859
			7.44872	6.75245	7.95552	7.51429	7.46151	7.83166	7.62435
			7.5806	7.35715	8.04867	7.46073	7.04809	7.6441	7.47001
			7.60076	8.01941	8.0594	7.28936	7.04809	7.68516	7.07113
			7.008	6.99563	7.56522	7.61961	7.0519	7.90472	7.36118
			6.39814	6.97859	7.96948	7.82691	7.13825	7.50727	5.81121
			7.47137	7.5098	7.50087	7.47268	7.04809	7.95162	6.17064
			8.00745	7.95031	7.00056	7.67637	7.73854	7.46177	6.42223
			7.65826	7.70063	7.45835	7.45864	7.32631	5.4664	7.49423
			7.62549	7.46297	7.55668	7.59805	7.04809	7.49404	7.07391
			7.633	7.07803	7.16012	7.77112	7.33304	7.05002	7.47687
			7.47945	7.22866	7.50366	7.7939	7.04809	7.05002	7.0674
			7.33619	7.33433	7.82973	7.48995	7.45467	7.89604	5.61241
			5.74618	7.04809	7.74757	7.64345	7.06743	7.72966	7.07516
			4.99238	5.52018	7.45779	7.22866	7.05576	7.82687	7.76056
			4.99238	7.28477	7.8665	7.57206	7.89905	8.07005	7.6749
			5.74618	7.09489	7.99612	7.45285	7.47549	8.03378	7.90657
			7.40863	5.93487	8.02208	7.47254	7.46195	8.01818	7.51534
			7.63398	7.96964	7.61668	7.48866	7.47263	7.79447	5.4664
			7.08918	7.9673	7.9581	7.44969	7.48745	7.70968	5.4664
			4.99238	6.01579	4.5976	7.75796	7.55447	7.47283	5.49654
			6.12714	7.89134	7.07661	7.86836	7.08903	7.0656	7.80432
			7.35898	7.81516	7.21652	7.16521	7.11387	7.49131	7.83248
			6.10354	7.91391	6.44671	7.12435	7.07803	8.08638	7.49974
			6.23249	7.62229	4.59134	7.00117	7.44872	7.35412	7.77512
			7.93959	7.25252	7.46834	7.06473	7.47187	7.86533	5.294
			7.11324	7.28899	7.69191	7.0689	7.61106	7.93268	7.76668
			7.94561	7.70188	7.67284	7.47396	7.53314	7.48329	7.44872
			7.89246	5.74775	7.11967	7.6559	7.86713	7.81161	7.50734
			7.73216	7.68177	7.50977	5.98096	7.89585	7.48509	7.71836
			7.10579	6.87147	4.59134	5.70147	7.78323	7.04809	7.09333
			5.78319	7.51822	7.48505	7.76882	7.06264	8.04013	7.49559
			7.76437	4.7927	4.59134	8.02491	7.93944	7.92793	7.49685
			7.4851	7.73709	7.60075	7.07607	7.81904	7.72662	7.76696
			6.03396	4.96396	7.49822	4.99238	7.46148	8.04984	7.49371
			7.82147	7.61052	7.52575	6.92777	7.63758	7.9474	7.10329
			4.99238	6.01102	7.06704	7.10889	7.08136	8.01966	7.47667
			7.72766	7.84344	7.60657	7.51308	7.04809	7.99089	7.82518
			6.1381	7.45457	7.95803	5.68557	7.47683	7.06373	7.07879
			7.0519	7.96081	6.87268	7.05802	7.14793	7.46946	5.61241
			7.82478	7.47673	5.98617	7.91387	7.31576	7.06211	5.58042
			4.99238	7.07084	8.01322	5.63356	7.4623	7.67509	7.46302
			7.08158	7.7825	7.57965	4.99238	7.47095	7.23602	7.46518
			4.99238	7.06559	7.12682	7.88132	7.45024	7.46896	7.55168
			5.68017	7.18518	7.55066	6.26156	7.10414	7.74199	7.10739
			5.74618	7.88286	7.10378	7.31782	7.46805	4.32283	5.49654
			7.53421	7.06078	6.67785	7.05192	7.49046	7.29638	5.58042
			4.99238	6.0534	7.50574	6.1957	7.90647	7.08408	7.04809
			7.61601	5.66196	6.54055	6.11175	7.04809	4.68668	5.4664
			4.99238	7.10414	7.19058	7.71067	5.4664	7.94339	5.4664
			7.61945	7.44872	7.49444	7.09542	7.31576	6.07227	5.4664
			4.99238	7.06559	7.46824	7.53288	7.07133	7.22866	5.4664
			7.6149	7.07248	7.01841	5.52884	7.06264	7.04809	5.4664
			7.62521	7.04809	6.85516	7.56872	7.06559	7.82726	5.4664
			7.06473	7.04809	7.18188	7.50234	7.04809	5.29866	7.11746
			7.6162	7.04809	4.93657	8.05136	7.4959	4.99238	5.4664
			7.11503	7.04809	7.45516	5.8724	7.52376	7.26661	5.4664
			7.62675		7.88234	7.04532	7.12156	7.47673	7.90795
			4.99238		7.84452	7.3752	7.06104	5.42842	7.80417
			7.08558		7.63465	7.11638	7.44872	7.5243	7.0519
			7.70212		7.44934	7.1956	7.46488	8.03294	7.45024
			7.175		7.35757	7.08517	7.11959	5.4664	7.64051
			7.65399		7.07944	7.76002	7.45322	5.4664	7.0519
			7.78125		7.50494	6.2014	7.07727	5.4664	7.49049
			7.74775		7.89814	7.07805	7.15286	7.05933	7.57589
			7.17955		7.0953	7.09895	7.04809	7.61106	7.4808
			7.0519		7.48656	7.73814	7.04809	7.11955	7.47326
			7.85178		7.75112	5.0452	7.45457	6.23185	7.60257
			4.99238		6.62182	7.48319	7.87854	7.26748	7.91128
			7.5114		7.32952	7.77942	7.46712	7.26844	5.4664
			7.46695		7.09654	7.49698	7.46827	6.48595	7.48064
			5.74618		7.49008	7.0645	7.06559	6.39131	7.46765
			7.46695		7.93796	7.77698	7.06559	7.26368	5.44569
			7.4689		7.47302	7.13861	7.46546	7.04809	7.46426
			5.63968		6.31878	7.24354	7.68646	7.24968	7.8945
			7.46695		7.60736	7.3119	7.44872	6.16917	7.87086
			5.98546		6.06814	6.02796	7.95854	7.04809	5.68017
			5.952		7.04961	7.88117	7.04809		7.77618
			7.0519		5.98256	7.4655	7.77921		7.0519
			7.77941		7.05152	7.3564	7.07957		5.49654
			4.99238		4.94747	6.42655	7.77906		5.4664
			7.09679		4.59134	7.58371	7.45836		7.53133
			5.97219		7.59276	7.45029	7.07934		7.51641
			7.489		7.47946	7.44873	7.06104		7.64532
			7.10955		7.04961	7.59652	7.27292		7.56688
			6.41818		7.75197	2.75314	7.96283		7.51859
			7.77698		7.51761	7.79218	7.47534		7.54456
			5.74618		7.47743	7.45693	7.07104		7.51189
			4.99238		6.90518	4.73205	7.48708		7.52023
			4.99238		7.66801	7.04826	7.04809		7.82319
			7.10161		4.5976	5.52884	7.04809		7.78809
			7.46012		4.59134	4.84113	7.14297		7.46342
			7.60127		6.62513	4.84113	5.93192		7.46023
			7.83936		6.59181	7.55549	7.23193		7.05961
			7.08158		7.49966	5.52884	7.05377		7.07207
			7.62736		7.54397	7.45969	7.04809		7.56799
			7.10299		7.50117	7.26851	7.04809		7.06264
			7.12922		5.69739	7.28006	7.06265		7.86779
			7.09892		7.04961	7.04809	7.06924		7.0519
			7.06924		7.47465	7.04809	7.04811		7.51262
			7.15604		7.61584	7.04809	7.04809		7.06373
			4.99238		7.06704	7.04809	7.95601		7.77741
			7.97319		4.59134	7.48796	7.85637		7.48675
			7.9111		7.19713	7.04809	7.33262		7.80655
			5.98546		7.06251	7.04809	7.08319		7.06373
			4.99238		7.07844	7.08997	7.06559		7.10229
			7.60721		7.80174	7.61167	7.05002		7.04809
			7.09503		7.8927	8.11328	7.46376		7.45576
			7.46063		7.15431	6.97859	7.06559		7.04809
			5.98546		7.1602	8.1417	7.05933		7.04809
			4.99238		7.35999	8.10637	7.84436		7.04809
			7.08311		7.73515	8.06145	7.0701		7.76759
			7.06676		7.7901	8.11119	7.0701		7.47811
			7.20701		7.62165	7.85314	7.09844		5.4664
			7.0519		4.59134	7.73114	7.88053		7.13576
			5.1698		7.06704	8.07318	7.82793		7.5192
			7.07288		7.72766	6.97859	7.07954		7.10363
			5.60204		7.62494	7.60426	7.08903		7.22866
			7.46377		7.12183	8.04762	7.10668		7.88566
			7.79072		7.8751	6.97859	7.04998		7.4975
			7.31471		5.73904	8.03139	7.0519		7.84722
			5.717		6.10598	7.65283	7.46389		5.55506
			7.05404		7.04961	8.02399	7.46117		7.78327
			5.87188		7.07944	8.09777	7.89422		7.53746
			6.5591		7.62893	7.57542	7.5381		7.61129
			8.01629		7.17981	7.81891	7.47177		5.74582
			6.18586		7.47321	8.06848	7.06473		6.38682
			7.15918		7.47899	7.70132	7.46235		5.60378
			7.70346		8.07172	8.00784	7.45576		4.32283
			7.79474		7.35167	7.57243	7.87427		7.79566
			7.6568		6.99546	7.99181	7.0538		7.30032
			7.66603		7.11629	7.97648	5.4664		7.28637
			7.109		7.50319	7.8578	7.45398		7.30142
			7.61523		4.59134	5.63639	7.76495		7.6936
			7.93183		8.02185	7.47691	7.80857		7.46807
			7.94841		7.49258	7.99481	7.90834		7.45424
			7.69682		7.48711	5.63639	7.25826		4.32283
			7.96459		8.0883	7.83734	7.88431		7.07443
			7.99799		7.79815	7.80546	7.87598		4.32283
			6.01102		7.51033	7.26375	7.05711		5.72911
			7.19757		7.80994	5.44569	7.64707		7.11895
			7.96871		7.57685	7.78072	7.59602		4.32283
			7.11091		6.00264	7.81529	7.09593		7.798
			6.42593		7.60657	8.07064	7.27102		4.32283
			5.66196		8.02355	7.22776	7.0674		4.32283
			7.9497		7.47487	7.44947	7.4565		5.72911
			7.28723		7.51564	7.60294	7.06716		7.13104
			7.06559		7.11934	7.98074	7.57162		4.32283
			7.22722		6.38278	8.01056	7.08497		5.52884
			7.95903		7.04961	6.0534	7.04809		7.09856
			7.94743		7.46178	7.70771	7.60663		4.32283
			5.66196		7.55011	7.46608	7.11374		7.22866
			7.11374		7.71061	7.91899	7.90255		7.45317
			7.06559		7.71529	4.99238	7.09162		5.52884
			5.70649		7.65085	7.40783	7.48161		7.45897
			7.47823		7.6997	5.84589	7.62101		5.42842
			5.66196		8.00317	6.18719	7.49813		7.44872
			7.29369		7.66722	6.08118	7.78034		7.45932
			5.66196		7.4622	5.95794	7.77958		4.32283
			5.74618		7.09473	7.79676	7.65729		7.22866
			7.82011		7.60195	7.55694	7.52108		7.0584
			7.07805		7.49841	7.57009	7.04809		7.0528
			7.07982		5.83516	5.42842	7.91596		7.31576
			7.47318		6.05399	7.8545	7.86574		5.4664
			7.07001		7.47558	7.22866	7.81326		7.04809
			7.09833		7.475	7.68169	7.91801		4.32283
			5.66196		7.77718	7.61046	7.06559		7.57072
			7.8216		7.50523	7.84713	7.49435		7.61505
			6.26219		7.47807	6.2581	7.25826		7.58324
			7.67773		7.57306	6.19247	7.46912		7.05549
			5.58042		7.67644	7.5652	7.96239		7.04891
			6.06924		7.59148	7.23117	7.04809		7.48896
			5.99456		7.45517	7.46855	7.04809		7.46388
			5.58042		7.45858	7.9709	7.5779		6.44939
			5.58042		7.44872	7.47533	7.47961		5.42842
			5.58042		7.81076	5.80965	7.48935		4.32283
			7.06264		7.23117	7.49028	7.48037		4.32283
			7.06266		7.52686	5.89749	7.79987		7.45329
			7.48542		7.44872	5.61241	7.80417		7.46123
			5.58042		7.77474	7.47424	7.86013		7.24394
			5.58042		7.4703	7.91565	7.88747		4.32283
			6.22937		7.44872	7.68834	7.46884		5.52884
			5.58829		7.6889	8.05792	7.74819		7.06211
			4.69533		7.96783	5.74886	7.5537		7.04809
			5.58829		7.22866	5.78256	7.62508		7.07014
			7.86446		7.60993	5.91296	7.86445		7.05271
			7.46256		7.44873	7.54865	7.77642		7.78479
			7.45682		7.44889	7.52781	7.85017		7.08007
			7.06373		7.50586	5.80965	7.80501		7.47573
			4.98397		7.4661	7.25826	7.95182		7.51128
			7.4655		7.4652	7.80513	7.09683		7.04809
			7.46653		7.49317	7.33161	7.47188		7.51226
			7.4655		7.47465	7.46081	8.00413		7.50612
			7.60657		7.7959	4.7927	7.65342		7.04809
			7.4655		7.93634	4.99238	8.01064		7.47034
			2.75314		7.75936	7.06337	7.77496		5.76483
			7.46881		7.47754	5.61241	7.54631		5.83259
			2.75314		7.54474	7.04809	7.62828		7.10553
			7.63455		7.4501	7.10422	5.4664		5.76483
			2.75314		8.06282	7.07803	7.04809		7.0584
			7.04812		7.46587	7.50617	7.04809		7.47009
			2.75314		7.45025	5.52884	7.05342		7.06264
			7.45389		7.24864	7.17819	7.04991		7.44872
			7.48208		7.22866	6.03263	7.08179		7.48344
			5.72911		7.44934	7.06473	7.46522		7.47467
			7.45536		7.48477	7.12208	8.07998		7.04809
			7.9534		7.48213	7.11609	7.50864		7.22866
			7.36046		7.24219	7.45392	7.45799		7.44872
			6.84272		7.4872	7.05004	7.46698		7.45194
			7.08646		7.48623	7.06827	7.474		7.45447
			4.68668		8.06515	7.04809	7.61576		7.4655
			5.63639		7.93454	7.36773	7.50827		5.57326
			6.97879		7.49491	7.45024	7.48346		7.23724
			7.09102		7.22866	7.1002	7.62937		7.07934
			5.90151		7.44872	7.47215	7.95764		7.44872
			5.8688		7.51168	7.45625	7.93951		7.49036
			4.84113		7.49116	7.84629	7.07957		7.51172
			7.46868		7.75973	6.44519	7.08133		7.46725
			7.11318		7.44873	7.66148	8.00213		7.86468
			7.11318		7.77704	6.02844	7.63932		7.0584
			5.52884		7.72703	7.41979	7.14167		7.22866
			7.92008		7.46342	7.58169	7.59856		7.22866
			5.52884		7.30664	5.75803	7.94284		4.99238
			7.61765		7.46043	7.12118	7.92705		4.99238
			7.45691		7.68617	7.05382	7.94775		7.08973
			7.49972		7.33958	7.54653	7.04809		4.99238
			7.06559		7.62086	7.04809	7.50191		7.10217
			7.04809		7.72517	6.20115	7.04809		7.49803
			7.04809		6.97859	7.09224	7.7627		5.42842
			7.05002		7.00331	5.76901	7.90617		7.32439
			7.90246		7.65326	7.44872	7.09623		4.99238
			7.04809		7.54845	5.84083	7.04809		5.52884
			7.86316		8.00905	7.07251	7.04809		7.46298
			7.48832		4.99238	4.96396	7.05271		4.99238
			7.46151		7.50373	5.00122	7.44872		7.45606
			7.45516		6.2247	7.04809	7.08585		7.08311
			7.47331		7.69862	7.04809	7.10757		5.31945
			7.34556		4.99238	7.45024	7.4716		7.45606
			7.55569		6.3068	4.96396	7.07803		7.0519
			7.04809		7.12213		7.50659		7.0519
			7.90396		5.63968		7.49323		5.83516
			7.04809		4.99238		7.45476		7.08597
			7.04809		7.14645		7.88241		4.99238
			7.04809		7.12377		7.86586		4.99238
			8.07036		7.47467		7.45024		4.99238
			7.86224		4.99487		7.66897		4.99238
			7.25826		5.22433		7.32368		4.99238
			7.05048		7.09518		7.08624		4.99238
			7.05183		7.98421		7.76371		7.07607
			7.04809		7.61331		7.04809		4.99238
			7.04809		7.77637		7.56026		4.99238
			7.04809		7.78486		7.90359		4.99238
			7.04809		7.08158		7.7326		4.99238
			7.44872		7.40406		5.4664		5.44103
			7.65114		4.99238		7.04809		4.99238
			7.04809		5.89926		7.06559		7.04809
			7.04809		4.99487		7.04991		4.99238
			7.08146		7.4614		7.31286		4.99238
			7.04809		4.99238		7.47422		7.78528
			7.04809		7.88468		8.02069		7.46653
			7.11826		8.02067		7.81793		7.48996
			7.09748		7.63676		7.08666		7.0519
			7.16506		7.77641		8.00998		4.99238
			7.45729		7.34478		7.09854		7.77671
			7.05469		7.0519		7.06924		4.99238
			7.04809		6.10643		7.49947		7.69924
			7.59893		7.05962		7.45576		5.80965
			7.61051		7.16074		7.16295		4.99238
			7.14398		4.99238		7.09139		7.18035
			7.93546		7.20942		7.63483		7.46552
			8.01535		7.11693		7.93113		7.47467
			7.78622		6.15746		7.3544		7.48369
			8.03043		5.74868		8.01582		7.07451
			7.36518		5.564		7.78713		5.81045
			7.06899		5.68017		7.9955		7.07391
			7.2543		7.57347		7.91887		4.99238
			7.9333		7.0519		7.04809		7.0519
			5.58042		7.35908		7.95144		7.0519
			7.87306		7.49203		7.99231		7.46709
			8.04883		7.08382		7.04809		7.48067
			7.73633		7.08332		7.09421		5.52884
			8.05137		4.99238		7.82413		7.58414
			6.98314		4.99238		7.04809		7.45831
			7.3982		4.99238		7.04809		7.46292
			6.97859		4.99238		7.17384		5.52884
			7.4566		4.99238		5.4664		7.22866
			8.01935		7.16939		7.11403		7.7462
			7.93489		7.48089		5.4664		7.97785
			7.90765		7.11879		5.4664		7.5112
			7.86011		7.57918		5.4664		7.87629
			7.79074		5.64025		5.4664		7.61524
			7.7232		4.99238		7.12798		5.46121
			7.87455		5.84719		7.58661		7.55674
			7.98342		4.99238		7.14094		7.04891
			7.50572		7.11862		7.14647		7.67281
			7.95079		7.87396		7.60282		7.58528
			7.98112		8.03087		7.52693		7.57366
			6.14596		4.99238		7.11799		4.32283
			6.46627		5.74618		7.14795		6.40739
			7.59029		4.99238		7.59304		7.2384
			7.93918		7.797		7.89099		7.88992
			7.96038		7.09263		5.4664		7.58307
			7.97152		5.99639		5.4664		7.87515
			7.64782		5.87122		7.14705		4.32283
			8.04386		7.49984		8.01489		5.47724
			7.78223		7.67115		7.11848		7.48491
			7.94545		7.52863		7.54987		7.54978
			7.97775		7.0519		7.10869		7.2292
			7.78359		7.46487		7.5887		7.2292
			6.3411		7.45801		7.08316		4.32283
			7.94816		7.78624		7.04809		7.25471
			7.09059		5.45696		7.22381		7.04891
			4.98397		7.08338		7.07251		4.32283
			7.46704		7.0519		7.15162		4.32283
			7.53015		7.08338		7.08608		7.59913
			7.91883		5.64025		7.94236		4.32283
			7.04809		7.82118		7.69284		7.84979
			8.12213		5.95805		7.04809		4.68668
			7.88714		7.71129		7.46151		7.45285
			7.91325		7.89104		7.48451		7.06937
			7.2832		7.49313		7.46523		7.45285
			7.58801		4.99238		7.0519		5.79793
			8.08391		7.47816		7.07549		4.96065
			7.06735		7.4504		7.58604		7.13104
			7.94026		7.45099		7.46786		5.72911
			7.04809		7.6162		7.04809		5.72911
			7.23912		7.0519		7.07368		7.4627
			7.61575		5.26164		7.44872		7.04809
			7.46548		7.93782		7.92585		7.06104
			5.61241		7.96213		7.48047		7.04809
			7.89481		7.13173		6.22135		5.52884
			7.84795		7.85995		7.11173		5.52884
			8.03749		7.06924		7.46546		5.52884
			7.77332		7.05192		7.82465		7.46371
			7.66106		4.99238		7.83094		5.42842
			8.0274		6.20142		5.57905		7.22866
			7.04809		4.99238		7.04809		7.24219
			5.59669		6.24689		7.45606		7.23549
			6.70267		4.99238		7.06844		7.22866
			7.75189		7.45024		7.12517		4.8141
			6.23146		4.99238		7.51533		7.04809
			7.04891		4.7927		7.04809		5.61241
			4.99238		7.98718		7.6031		7.6979
			5.66196		7.06792		7.50682		7.49522
			5.42842		5.94971		5.4664		7.05919
			4.68668		7.63586		7.53627		7.46371
			7.16433		8.06855		7.07957		7.46371
			4.7927		7.4899		7.08288		7.46371
			4.84749		7.44969		7.06104		7.46371
			7.04809		4.79665		7.04809		7.46371
			7.04809		7.33937		7.06559		7.04809
			7.93278		4.7927		7.45983		7.04809
			7.93212		7.12065		7.08852		4.32283
			7.06136		7.08873		7.63011		7.2938
			7.85207		4.7927		7.04809		7.78228
			5.52884		7.31205		7.46696		7.56798
			4.7927		7.48167		7.8918		7.04809
			7.40619		7.95281		7.04809		7.45501
			7.09163		7.4868		7.47026		7.04809
			8.04236		7.53432		7.45392		7.83453
			7.06567		7.12509		7.04809		7.0519
			6.3879		7.1488		7.49264		7.49555
			7.66946		5.54148		7.0519		7.52997
			7.05755		7.8977		7.04809		7.51907
			7.04809		7.49628		7.52116		7.51447
			8.11681		7.45514		6.44514		5.9185
			8.09651		5.52884		7.48023		5.4664
			8.10864		7.50043		7.13212		6.97859
			8.08337		6.16696		7.05718		6.99114
			8.02744		7.06104		7.07972		6.86406
			8.05203		6.48082		7.47596		7.06473
			7.90121		7.47442		7.0612		5.82817
			8.00377		7.33728		7.49837		5.4664
			8.01536		7.2449		7.80102		5.4664
			8.02879		7.7587		7.82978		7.48513
			7.88553		7.6193		7.46073		7.46087
			7.97528		7.51716		7.52206		7.30258
			7.76786		6.26087		7.50993		5.61241
			7.97427		7.10083		7.53514		7.47558
			5.96884		6.05002		7.04809		7.13162
			7.99415		5.80965		7.07874		7.07957
			7.48233		7.1483		7.06924		7.49173
			7.64465		7.82354		7.34674		7.07957
			7.44905		7.82965		7.0587		7.44938
			7.12167		7.63898		7.05933		7.06888
			7.83438		7.12345		7.05166		5.75554
			4.32283		7.09148		7.15705		7.08311
			7.59021		7.08903		8.01584		7.12347
			7.58018		7.13645		8.01844		7.5981
			7.52132		7.08474		7.51514		7.0519
			7.79769		8.048		7.50162		7.60258
			7.68053		7.47899		7.45804		7.47667
			7.90095		7.4712		7.5518		7.47519
			7.95651		5.81003		7.48684		7.04809
			7.45831		6.02316		7.84833		7.47996
			7.37018		7.96318		7.05271		7.07111
			7.50921		7.72022		7.04809		5.66196
			5.28307		5.80965		7.04809		7.04961
			7.47072		7.56089		7.04809		7.47794
			7.58168		7.61737		7.04809		7.47345
			5.90323		5.66196		7.04809		7.45606
			7.87356		6.2014		7.92087		7.44872
			6.79029		7.06559		7.80955		7.04809
			6.05491		7.06561		7.55921		7.47549
			6.08307		7.73541		7.16096		7.22993
			7.83553		7.10757		7.78715		5.66196
			7.48963		5.70566		7.64688		6.13259
			7.48571		5.66196		7.9101		5.66196
			7.86401		5.66196		7.45174		7.22993
			7.56739		5.90182		7.78727		7.22866
			7.77911		5.6625		7.57252		5.92413
			7.46215		5.6625		7.4945		7.46298
			7.77392		7.48395		7.99601		7.04809
			7.46886		7.45671		7.46186		7.45392
			5.62628		7.06559		5.4664		5.52884
			7.10536		5.66196		8.01105		7.05002
			5.80366		7.06561		7.97279		7.05613
			7.61192		5.66196		7.05933		7.47188
			5.4664		7.09705		7.4699		7.25259
			5.91296		7.0715		7.06264		6.26131
			5.42842		7.06559		7.49155		5.58042
			5.42842		7.08849		7.47621		7.4949
			5.42842		7.11724		5.4664		7.13036
			7.17814		5.66196		7.08637		5.90151
			7.24219		7.0674		7.81475		7.45457
			7.31343		5.70566		7.64613		7.47239
			6.93961		5.66196		7.86415		7.38012
			4.73205		5.66196		7.88658		7.05174
			7.08841		7.07959		7.50124		7.31576
			5.42842		7.06559		7.94714		7.44872
			7.11204		7.51482		7.66974		6.18719
			7.27018		5.66196		7.79417		5.66196
			7.3266		7.12768		7.09707		7.45302
			5.68017		7.46772		7.91824		7.22866
			7.04809		7.11726		7.90828		7.44872
			7.06104		7.07803		7.05576		7.47043
			7.0519		5.66196		7.10414		7.47256
			7.14983		5.66196		7.50063		7.44872
			7.04809		7.93586		7.51461		7.10598
			7.04809		5.66196		7.06211		7.06264
			7.04809		8.04791		7.46804		7.05199
			7.06903		8.07549		7.4624		7.05078
			7.76835		7.60873		5.4664		7.44872
			5.3907		6.53537		7.46169		7.44872
			6.23977		5.66196		5.4664		7.04809
			4.59134		5.66196		7.56793		7.04809
			7.42048		7.06559		7.48547		7.04809
			6.85863		7.50906		7.52307		7.04809
			7.56863		8.04974		7.91787		7.04809
			5.76483		7.06559		7.46167		7.04809
			5.66196		7.10589		7.52651		7.04809
			5.74618		7.06559		7.06933		7.04809
			4.7927		7.0689		7.47636		7.04809
			6.87809		5.70566		5.4664		7.04809
			4.68668		7.06559		7.9055		7.04809
			7.22866		7.06559		7.73015		7.60264
			5.22698		7.49281		7.67057		7.30108
			7.94203		7.06559		7.45838		6.17168
			8.0136		5.66196		7.49996		7.47051
			4.73205		7.24864		7.8655		7.06559
			7.22866		7.63864		7.85126		7.27253
			7.22866		7.47027		7.06559		7.4689
			7.54083		7.12019		7.0683		7.06559
			5.42842		7.31496		7.45099		7.47675
			4.73205		7.46162		7.67147		7.10414
			4.73205		5.95196		7.46546		7.2753
			5.42842		7.06788		7.45577		6.38171
			8.00885		5.92442		7.45576		7.51028
			2.75314		5.66196		7.07002		6.26074
			5.72911		7.76291		7.45651		7.04969
			7.80539		5.66196		7.71518		7.0584
			7.68709		7.45831		7.52286		7.0584
			6.85086		7.06743		7.47852		7.07261
			7.4655		7.06561		7.64709		7.07957
			7.25826		7.08575		7.60884		7.78077
			6.18719		8.03384		7.47716		7.44872
			4.99238		7.45677		7.46195		7.10414
			6.02796		5.13982		7.46269		7.46266
			7.14524		7.06974		7.50334		7.22866
			7.14524		7.95762		7.66709		7.06844
			7.16538		7.9338		7.49763		7.05078
			7.14956		8.00791		7.77743		7.08136
			7.04809		7.75078		7.77486		6.2339
			6.5568		4.96396		7.07248		7.07627
			8.05167		5.31551		7.59941		7.0584
			7.83284		5.6451		7.77443		7.05002
			7.10728		7.4523		7.04809		7.46151
			6.99689		6.63803		7.13656		7.05271
			5.66196		7.94559		7.04809		7.44872
			7.04809		6.16498		7.04809		7.08958
			7.06559		7.53895		7.04809		6.40728
			7.69297		7.46074		7.06264		6.34314
			6.97859		7.6097		7.49613		7.06078
			5.66196		7.93396		7.06473		7.44872
			7.04809		5.65771		7.46995		7.44872
			7.6281		7.06264		7.05933		5.66196
			7.75034		6.19228		7.12025		7.44872
			7.98146		7.46513		5.4664		7.44872
			7.70035		6.99562		5.4664		5.92413
			7.62468		7.49273		7.04809		6.1385
			7.64475		5.58042		7.46841		7.07702
			7.70035		5.58042		7.08406		5.58042
			7.63553		6.89572		7.46019		7.06264
			7.70035		5.58042		7.06559		7.07627
			7.53583		7.32368		7.04809		7.07516
			5.42842		7.06411		7.08311		7.47109
			6.26361		5.58042		7.46298		7.27272
			6.82466		7.07659		7.45024		5.58042
			6.35969		5.58042		7.45606		7.05563
			7.0679		7.60134		7.11111		7.24968
			7.11863		7.58587		8.00754		7.27787
			7.49005		7.33459		7.4565		5.58042
			7.04809		5.58042		7.04809		7.06104
			7.66315		7.26729		7.4202		7.04894
			7.62353		6.19151		7.31786		7.44872
			7.95273		6.21648		7.39319		7.06264
			7.10197		7.45457		7.91024		7.06559
			7.91215		7.80863		7.13187		7.46429
			7.17222		5.58106		7.31929		7.04811
			7.76408		7.04822		7.47159		7.06836
			7.61819		7.38928		7.48616		7.05389
			5.93297		7.07455		7.4982		7.07341
			7.49066		6.23977		7.04809		7.06559
			7.06106		7.16205		5.4664		7.06559
			8.03458		7.99541		7.49056		5.92413
			7.47235		5.16423		7.65138		5.92413
			5.66196		7.92933		7.60907		5.9733
			7.60224		7.10464		7.08497		6.20016
			7.45697		7.05002		7.56319		6.2294
			7.70754		4.69533		7.4618		7.05563
			7.9295		7.1067		5.4664		5.66196
			7.71674		4.70026		7.1058		5.97778
			7.42562		7.05002		7.06264		7.07957
			8.05002		5.76753		7.62868		7.44872
			7.81008		7.45532		7.59354		5.92413
			7.35251		7.46659		7.57357		7.06559
			7.61642		7.63252		7.04809		7.04809
			7.58991		4.69533		7.47222		7.04809
			7.71898		4.69533		7.44949		7.04809
			7.24852		6.04792		7.45652		7.04809
			7.61936		7.76558		7.06559		7.04809
			7.29676		7.05155		7.51648		7.04809
			7.7843		6.0477		7.44872		7.04809
			5.99259		7.45532		7.9136		7.04809
			7.17928		7.4495		7.05755		7.04809
			7.19162		7.05002		7.49117		7.04809
			7.14594		5.82817		7.04809		7.04809
			7.48124		7.07955		7.95069		7.04809
			7.49731		5.57905		7.50009		7.04809
			7.34833		7.48771		7.07957		7.04809
			7.45576		7.32625		7.09139		7.04809
			7.55709		6.02796		7.56534		7.04809
			7.08625		5.61241		7.08319		7.04809
			7.8069		7.06373		7.86291		7.04809
			5.80965		7.4556		7.28803		7.04809
			7.09099		7.45615		7.75349		7.04809
			7.03542		7.75059		7.08136		7.04809
			7.04809		7.12294		7.92766		7.04809
			7.3041		6.2344		7.09811		7.04809
			7.07104		7.08428		7.10812		7.04809
			5.2147		7.05182		7.09506
			7.08997		4.98397		7.52358
			7.53902		6.53926		7.52047
			7.04809		7.4655		7.08903
			5.72911		7.77438		7.82614
			5.63803		7.60616		7.04809
			7.34639		7.60616		7.63194
			7.59848		7.82138		7.10742
			7.45577		7.76153		7.41461
			6.47034		7.46283		7.89877
			6.17944		7.04812		7.4843
			5.97395		7.09379		7.05933
			7.08767		2.75314		7.04809
			7.78331		7.32409		7.10734
			5.93428		2.75314		7.04809
			5.70704		7.14484		7.80895
			7.22866		6.48044		7.83778
			7.37678		2.75314		7.04809
			7.06974		2.75314		7.93268
			5.66196		2.75314		7.46225
			7.08271		4.73659		7.49018
			5.63639		7.04812		7.46907
			6.2787		7.75869		7.06473
			7.79315		4.98652		7.04809
			4.68668		2.75314		8.00226
			7.93509		7.31577		5.57905
			5.72911		7.08888		5.4664
			7.48761		7.04812		7.79237
			8.01526		7.04812		7.10036
			7.26045		7.44969		7.09003
			5.91707		2.75314		7.76454
			7.88653		7.04812		7.05271
			7.12879		7.04812		7.64022
			7.10183		7.06106		7.53962
			7.86412		5.52956		7.04809
			7.12483		2.75314		7.07638
			7.34633		7.04812		7.08497
			7.76412		7.06106		7.79088
			7.04961		7.04812		7.0519
			7.46729		2.75314		5.4664
			6.89239		2.75314		7.05933
			7.51709		2.75314		7.46112
			7.17157		7.06846		7.49145
			7.84748		6.85866		7.0519
			7.1048		7.04812		7.04809
			7.19341		2.75314		7.04809
			8.04077		7.4495		7.81203
			7.99764		7.04812		7.06559
			7.59814		2.75314		7.79492
			5.80965		7.44873		7.04809
			5.80965		7.04812		5.4664
			7.70709		5.76723		7.45804
			6.16651		7.14641		7.54943
			7.75023		2.75314		7.06559
			7.06559		7.06106		7.04809
			7.92022		2.75314		7.45024
			7.13577		2.75314		7.61475
			7.27793		7.4495		7.95541
			6.99905		2.75314		7.35169
			7.48469		7.46093		7.84989
			7.37855		7.09451		7.04809
			6.26707		2.75314		8.08688
			7.0629		7.47779		7.91172
			7.09163		7.52335		7.93895
			7.07		7.47457		7.78907
			7.15381		5.90182		7.49123
			7.29905		2.75314		7.08656
			7.25826		7.07181		7.04809
			7.75759		2.75314		7.60755
			5.85642		2.75314		7.49566
			7.63357		6.50792		7.15614
			7.85454		2.75314		7.10388
			7.63444		7.96174		7.46878
			5.52884		7.04812		7.05469
			7.11086		7.4495		7.09336
			6.28622		7.49138		7.47165
			7.12678		7.46736		7.06924
			7.47085		7.46081		7.06559
			5.77077		7.04812		7.06559
			7.04809		7.04963		7.80967
			7.44872		2.75314		7.06924
			6.99562		5.63695		7.06743
			7.10321		7.04812		7.83289
			5.87369		2.75314		7.97278
			7.04809		7.45457		8.0312
			7.45457		2.75314		8.02168
			5.82992		7.60724		7.34324
			7.45355		7.51242		7.44471
			7.49933		7.44873		5.4664
			7.06338		7.49161		5.4664
			7.95755		7.08479		7.09346
			7.21644		7.04812		7.61767
			7.78795		6.20469		7.08732
			7.39934		7.72309		7.85495
			5.42934		2.75314		7.4824
			7.09447		2.75314		7.54008
			7.10494		7.59642		7.46151
			7.29153		7.88659		7.98626
			4.59134		7.60097		7.09898
			7.05199		7.96631		7.1396
			5.80965		6.0534		7.30941
			7.47463		7.33986		7.11086
			7.04809		6.0534		7.79988
			7.05002		7.29305		7.49706
			7.40489		7.43383		7.74307
			5.95847		7.09071		8.0978
			6.17926		7.08997		7.98406
			7.44872		7.80478		7.4662
			7.10414		6.0534		7.44872
			7.04809		7.45693		7.46706
			7.22866		7.0808		7.60676
			6.23025		5.72911		7.60043
			6.97859		7.06844		7.05197
			5.66196		7.48126		7.8621
			2.75314		5.72911		7.04809
			7.04809		7.07024		7.49094
			7.32158		5.72911		7.07107
			5.52884		7.22508		5.4664
			6.73485		5.72911		7.04809
			6.581		7.07588		7.58509
			5.58042		5.59317		7.56144
			5.70566		4.68668		7.9368
			7.06559		4.68668		7.6051
			7.25826		4.68668		7.48141
			7.44872		4.68668		7.45725
			7.06924		4.68668		7.46659
			7.04809		7.04998		7.48611
			7.44872		4.68668		7.46816
			7.51206		7.44947		5.4664
			5.96564		4.68668		7.35784
			5.96564		6.00512		7.75824
			6.20435		5.67753		7.60956
			5.70649		7.16631		7.16382
			5.80965		7.06104		7.04809
			7.55851		5.8688		7.08136
			7.19048		5.8688		7.46151
			7.85154		7.45054		7.06559
			7.64543		4.84113		7.46302
			7.16152		4.84113		7.06559
			7.65005		4.84113		7.07957
			8.03627		5.52884		7.75822
			7.53056		6.14121		7.06559
			4.68668		7.31059		7.46151
			6.07732		5.52884		7.06559
			7.06104		5.52884		7.06559
			7.12063		5.52884		7.49192
			7.33945		5.52884		7.46377
			7.38474		7.06104		7.06264
			7.48685		6.36195		7.60108
			6.25384		7.25996		7.87886
			6.38214		5.52884		7.62501
			7.06078		5.52884		7.04809
			7.06559		5.52884		7.08713
			7.06746		5.52884		7.47567
			7.10414		5.52884		5.4664
			7.06373		7.45392		7.06264
			7.10414		7.25787		7.45392
			5.58042		5.85642		7.49132
			7.04809		7.14038		7.5386
			6.5564		7.33398		7.45878
			5.82311		7.63034		7.4739
			5.66196		6.14212		7.05002
			4.84888		7.45467		7.48922
			7.09241		5.52884		7.47256
			7.04826		5.52884		7.46804
			7.05199		7.06104		7.78643
			7.04991		6.2763		7.46879
			7.11086		5.52884		7.09076
			7.24028		7.11138		7.44872
			5.0812		5.52884		7.71401
			7.54474		5.52884		7.14371
			4.68668		6.1189		7.06618
			7.07248		7.06104		7.78823
			7.24238		7.06104		7.54798
			5.64601		7.33566		7.78238
			7.0505		5.52884		7.78112
			7.06844		7.04809		7.56333
			5.52884		7.08546		7.53514
			7.44872		7.04809		7.47996
			7.11086		7.04961		7.81395
			7.05933		7.04809		7.47396
			7.06473		7.04809		7.13383
			7.23884		7.04809		7.53999
			5.58042		7.06559		7.88134
			3.62946		7.04809		8.00581
			7.44872		7.50916		7.51383
			7.31576		7.04809		7.20529
			7.06264		7.04809		7.53156
			7.47477		7.04809		7.5024
			7.04809		7.04809		7.98208
			4.69533		7.04809		7.157
			4.04104		7.04809		7.14376
			7.06104		7.04809		7.82182
			7.06264		7.04809		7.87541
			7.44872		7.04809		7.04809
			6.18719		7.05048		7.82064
			7.25826		7.04809		7.04809
			7.05199		7.59786		7.04809
			7.12242		7.04809		7.04809
			7.0519		7.04809		7.06373
			7.11086		7.04809		7.06559
			7.10414		7.44872		7.46444
			7.0505		7.04809		7.78228
			6.0534		7.04809		7.45056
			7.10414		7.04809		7.05358
			7.10956		7.04809		7.08557
			7.04809		7.04809		7.04809
			7.04809		7.44872		7.25945
			7.04809		7.45205		7.04809
			7.04809		7.09509		7.48549
			7.04809		7.04809		7.44872
			7.04809		7.04809		7.0888
			7.04809		7.04809		7.33304
			7.04809		7.04809		7.49076
			7.04809		7.04809		7.45576
			7.04809		7.04809		7.07549
			7.04809		7.04809		7.06559
			7.04809		7.04809		7.44872
			7.04809		7.04809		7.47966
			7.04809		7.04809		7.87771
					7.04809		7.4623
					7.04809		7.04809
					7.0682		7.44872
					7.45158		7.78616
					7.04809		7.4928
					7.04809		7.06264
					7.04809		7.52785
					7.04809		7.51268
					7.04809		7.50625
					7.04809		7.05469
					7.05048		7.10471
					7.04809		7.37634
					7.04809		7.89277
					7.04809		7.56154
					7.04809		8.00833
					7.04809		7.47109
					7.04809		7.87205
					7.04809		7.28258
					7.04809		7.13688
					7.04809		7.46939
					7.04809		7.08319
					7.35775		7.04809
					7.20628		7.62157
					7.04809		7.62096
					7.05048		7.44872
					7.04809		7.45786
					7.04809		5.4664
					7.44872		7.05053
					7.04809		7.49158
					7.09644		7.47316
					7.04809		7.46729
					7.06559		7.50806
					7.07616		7.77727
					7.52593		5.4664
					7.06281		7.61129
					7.04809		7.45457
					7.04809		7.10013
					7.04809		7.13288
					7.10786		7.12013
					7.04809		7.07957
					7.04809		7.04809
					7.04809		7.04809
					7.04809		7.05933
					7.04809		7.47615
					7.82316		7.6449
					7.04809		7.47075
					7.31661		7.45576
					7.04809		7.45576
					7.04809		7.09594
					7.13204		7.34127
					7.9497		7.50803
					7.04809		7.78997
					7.51168		7.45024
					7.16265		7.45285
					7.04809		7.1416
					7.24006		7.62021
					7.06559		7.06559
					7.04809		7.7654
					7.04809		7.89421
					7.04809		7.89543
					7.68579		8.02933
					7.05048		8.03298
					7.04809		7.19659
					7.04809		8.10522
					7.16824		7.81959
					7.47693		7.87257
					7.1203		7.06559
					7.75898		7.07982
					7.44872		7.06489
					7.53828		7.94642
					7.05199		7.9062
					7.04809		7.47853
					7.04809		7.49905
					7.04809		7.45677
					7.04809		7.0519
					7.11086		7.09387
					7.04809		7.50258
					7.05588		7.10528
					7.47188		7.12043
					7.44908		7.06104
					7.38607		7.0775
					7.04809		7.77032
					7.38527		7.04809
					8.08702		7.09264
					8.12145		7.48345
					6.97859		7.66538
					6.99562		7.79901
					6.97859		7.08662
					6.97859		7.06559
					7.36563		7.11268
					8.09559		7.90276
					8.06898		5.4664
					7.85519		5.4664
					7.7466		7.08903
					7.88659		7.46804
					7.94644		7.05342
					7.89756		7.08146
					7.00946		7.92374
					6.97859		7.33126
					6.97859		7.44872
					6.97859		7.36024
					6.97859		7.84883
					6.97859		7.06559
					6.97859		7.86926
					7.75947		7.48365
					7.8169		7.82899
					6.97859		7.04809
					6.9814		7.88202
					7.70723		7.08158
					7.8163		8.03609
					6.50785		5.4664
					5.63639		7.05271
					7.88604		7.04809
					7.61269		7.04809
					8.1125		7.47551
					6.93366		7.6324
					7.4047		7.11709
					8.0298		7.47748
					5.63639		7.78871
					5.76548		7.06559
					7.51562		7.06559
					8.04514		7.09258
					6.85086		7.45725
					7.15606		7.45576
					7.07969		7.09259
					5.58042		7.06933
					6.1729		7.45576
					7.25521		7.45576
					5.63639		7.45576
					7.47605		7.06933
					7.48391		7.06559
					6.85086		7.46841
					5.44569		7.45576
					6.07726		7.06559
					7.0752		7.04809
					5.63639		7.47641
					5.63639		7.73735
					8.01767		7.04809
					7.74423		7.04809
					7.32106		7.47592
					7.69554		7.04809
					5.63639		7.09162
					7.94409		7.08136
					7.84049		7.46151
					6.18719		7.46151
					7.95799		7.10925
					7.96497		7.48659
					7.41456		7.60676
					5.84577		7.79349
					5.63639		5.4664
					5.58042		5.4664
					5.63639		7.45999
					5.63639		7.59309
					6.09461		7.1084
					5.63639		7.10117
					6.43674		7.06559
					7.1064		7.07957
					6.4141		7.63089
					6.18719		7.10662
					5.58042		7.46151
					8.01677		7.46731
					7.15725		7.06264
					7.88611		7.04809
					7.65465		7.54748
					8.0712		7.55442
					6.18719		7.8105
					5.63639		7.86263
					7.09635		7.88187
					7.34584		7.08278
					7.6503		7.85911
					7.70146		7.0645
					7.24823		7.04809
					7.26225		7.50298
					7.41199		7.12904
					7.45543		7.04809
					5.63639		7.06104
					7.15096		7.47252
					5.63639		7.69051
					7.62928		7.08158
					7.21638		7.46475
					7.53335		7.05002
					7.69996		7.4609
					7.06712		7.47354
					7.16578		7.07957
					7.85814		7.47624
					7.11086		7.05881
					7.14482		7.80246
					7.86012		7.48558
					7.71452		7.14191
					7.99668		7.59398
					7.99348		7.52116
					8.06385		7.05428
					7.95206		7.7026
					7.04973		7.38274
					7.57757		7.06266
					7.47642		7.79193
					5.91296		7.05881
					6.8423		7.04809
					7.63348		7.06303
					5.91296		7.4838
					6.05544		7.5773
					4.96396		7.04809
					7.80474		7.41414
					7.46961		7.27354
					7.80313		7.27466
					7.9753		7.10876
					7.0519		7.10734
					5.78105		7.08903
					6.41956		7.73018
					7.89262		7.06743
					7.89208		7.45653
					7.78512		7.68463
					7.77201		7.9185
					7.58059		7.71239
					7.93055		7.50308
					6.06069		7.90642
					6.22829		7.09676
					7.83727		7.74957
					7.69788		7.47288
					7.46539		7.53731
					7.71463		7.49828
					7.28095		7.96339
					4.99238		7.91213
					4.99238		7.52932
					7.86473		7.46987
					6.29751		7.64638
					7.83972		7.62009
					5.7114		7.94335
					4.96065		7.45457
					7.04763		7.10478
					7.45755		7.89687
					5.64251		7.63878
					5.7114		7.86537
					6.15879		7.10366
					7.71282		7.63525
					5.8688		5.4664
					7.56586		7.47701
					7.0584		7.79689
					4.68668		7.13748
					4.97886		7.04809
					5.61241		7.53469
					6.29799		7.45717
					7.23904		7.81146
					6.38248		7.47615
					7.52944		7.49792
					7.12919		7.45748
					7.61595		7.53493
					7.30429		7.49908
					7.52204		7.61095
					5.61241		7.13823
					7.05327		7.07465
					7.15241		7.98998
					4.99238		7.91841
					7.56565		7.86264
					5.72911		7.98862
					7.48979		7.97418
					5.73279		7.21318
					5.7114		7.90194
					5.29207		7.9254
					7.24328		7.17692
					6.24063		7.64791
					7.51601		7.89087
					7.79751		7.91913
					5.8688		7.07949
					5.7114		7.47267
					5.7114		7.85549
					5.8688		7.86833
					7.45285		7.89861
					5.8688		7.77881
					5.7114		7.93406
					7.85692		7.78809
					7.5202		7.79697
					5.63968		7.93641
					7.4655		7.07787
					7.21408		8.05262
					7.05394		7.79188
					4.68668		7.1053
					7.5776		7.87679
					5.91296		7.60894
					7.17884		7.64554
					5.7114		7.10783
					4.99238		7.9823
					5.7114		7.96901
					5.7114		7.79838
					5.7114		7.96074
					7.81773		7.9236
					4.99238		7.0519
					5.62819		7.64774
					4.69533		7.83689
					7.77647		7.90226
					7.4655		7.79292
					4.68668		7.97023
					7.28518		7.97063
					7.47945		6.44514
					5.42842		7.50175
					7.4655		7.9286
					7.22866		7.50841
					6.33141		7.46046
					6.67353		7.45027
					7.7777		7.10102
					7.79491		7.61131
					5.44784		7.68662
					5.61241		7.88711
					5.68549		7.87134
					7.09087		7.08488
					6.84219		7.04809
					7.64536		7.04809
					5.8688		7.78057
					6.21626		7.57643
					7.22866		7.62292
					7.26231		7.76529
					5.89919		7.06559
					5.15752		7.0519
					6.41622		7.51872
					7.69869		7.49781
					5.7114		7.5912
					7.07758		7.47507
					4.68668		7.54357
					7.31545		7.85253
					4.85556		6.97859
					4.73205		7.34167
					4.69533		7.69528
					7.98307		7.23845
					7.84599		6.99925
					5.92507		7.84475
					5.7114		6.97859
					6.84605		7.32199
					7.4566		7.69189
					5.70579		7.34586
					4.69533		7.59552
					5.50872		7.63937
					5.7114		6.97859
					5.0889		7.31782
					5.7114		6.97859
					6.18719		7.04362
					5.61241		7.05788
					7.57289		7.17374
					4.99238		7.6819
					7.85935		7.90372
					7.62272		7.3509
					7.75703		6.97859
					7.4663		6.97859
					8.05129		7.32487
					7.07881		7.32368
					4.98397		7.61497
					5.79887		7.59441
					7.63787		6.97859
					8.0746		7.06335
					6.92494		7.48373
					5.78614		7.65605
					5.87369		7.04738
					6.22271		7.58646
					5.42842		6.97859
					7.06029		7.9724
					3.62946		7.03532
					7.66602		6.97859
					6.17956		7.50501
					7.33049		7.33743
					5.7114		7.6434
					5.7114		8.12468
					7.31365		7.8057
					6.55696		7.53898
					7.13304		7.4949
					7.43889		7.9045
					7.35298		7.04809
					5.7114		7.45414
					7.08234		7.48253
					6.86013		7.48657
					5.7114		7.49003
					5.7114		7.77949
					6.85863		7.33303
					5.61241		7.46253
					6.82126		7.23281
					7.50889		5.56639
					7.46281		6.86912
					7.47071		7.99471
					4.69533		7.55555
					5.7114		7.45454
					7.6623		7.50902
					5.8688		7.77765
					6.17867		7.04809
					7.26955		7.22866
					7.98355		7.04809
					6.09096		7.50991
					5.7114		7.48092
					7.4655		7.48067
					5.61241		7.47672
					5.96703		7.50831
					7.46609		4.68668
					6.84829		7.10471
					5.87122		7.45799
					6.9232		7.75107
					5.7114		7.24413
					7.02288		7.10375
					7.4655		7.44872
					5.66196		7.4624
					7.15458		7.45024
					7.55486		5.52884
					5.7114		7.22866
					5.80965		5.87369
					5.80965		7.05166
					7.45858		6.29819
					7.9556		7.55062
					7.04998		7.48796
					5.80965		7.0505
					7.10253		7.07181
					7.98276		7.46087
					7.6038		7.45424
					7.07391		5.63968
					5.81251		4.98397
					4.59134		7.79991
					7.08334		7.06544
					7.8632		7.78093
					7.23117		5.66196
					5.96703		7.2292
					7.44933		5.66196
					8.0086		5.42842
					7.5418		7.04809
					7.86777		5.66196
					4.98397		7.4616
					7.46429		7.47051
					7.22503		7.80639
					7.45024		7.04809
					7.52759		7.24864
					7.61581		7.47543
					7.48395		4.98397
					7.47316		7.04809
					5.61301		7.63049
					5.80965		7.76364
					6.59858		6.18719
					4.68668		5.49654
					6.32581		7.06264
					5.58042		6.41199
					7.16122		4.32283
					6.02316		7.81612
					5.58042		7.49415
					5.67449		7.45945
					6.19054		7.23549
					4.99238		7.04809
					5.96703		7.66972
					6.1931		7.22991
					4.59134		7.82456
					4.99238		7.47246
					5.80093		7.04809
					4.99238		7.48353
					7.06924		5.96703
					7.4655		7.04809
					5.80965		7.44872
					7.45021		7.72958
					4.7927		7.47995
					5.80965		5.42842
					5.80965		7.83408
					5.80965		5.96062
					5.7114		5.61241
					7.13553		7.77611
					8.09855		5.84781
					8.06739		4.32283
					7.9694		7.89188
					7.91303		6.01543
					7.72183		7.04809
					7.96424		7.87706
					7.90563		6.10489
					7.88948		7.47872
					7.86416		5.96703
					8.00907		4.32283
					7.63618		7.00348
					5.46121		7.07803
					7.82355		7.12235
					7.06904		6.52565
					7.61446		7.10007
					7.95865		7.25547
					7.46313		5.66196
					5.7288		7.0584
					7.58156		7.4637
					7.08336		7.30393
					6.99649		7.06104
					7.70764		7.10195
					7.33635		7.46949
					7.13279		7.47535
					7.59697		7.52219
					6.0947		7.46376
					5.42842		5.00281
					7.58715		7.07133
					5.42842		4.01785
					6.07739		7.27512
					5.59196		6.48057
					7.47999		6.27813
					7.48729		6.66706
					6.89052		7.04809
					7.25865		7.04809
					7.54805		7.07828
					7.48069		7.04809
					5.89359		7.23724
					5.91296		5.98182
					6.05122		7.27829
					6.67927		7.60236
					6.93677		4.32283
					8.01223		7.45541
					4.84113		5.52884
					8.06227		4.99238
					7.04809		4.99238
					7.72943		5.80965
					7.06765		5.44103
					7.5188		7.07607
					5.83516		7.04809
					7.08942		4.99238
					5.7114		5.61241
					5.7114		4.69533
					5.7114		7.04809
					5.7114		5.52884
					5.7114		7.45725
					5.7114		4.99238
					5.7114		4.99238
					5.7114		7.72597
					5.7114		7.06679
					5.7114		7.46087
					5.7114		7.04809
					5.7764		7.07181
					5.7114		7.04809
					5.7114		4.99238
					5.7114		7.79305
					5.7114		7.0628
					5.7114		4.99238
					6.8732		4.99238
					5.7114		5.80965
					4.59134		7.0584
					6.96642		7.3427
					2.80952		7.0584
					7.25826		6.02756
					4.97825		7.04809
					6.40324		7.04809
					7.22866		7.06559
					5.96703		4.99238
					5.96703		5.76566
					4.96396		7.04809
					6.26038		7.49538
					7.04809		7.24394
					7.19674		7.04809
					7.16318		7.47043
					7.61644		7.49022
					7.10228		5.52884
					7.85084		4.99238
					2.75314		7.91236
					5.99088		4.99238
					6.47292		7.04809
					5.0452		7.06104
					6.40339		6.34069
					7.48402		7.47076
					7.5648		4.99238
					7.47968		4.99238
					7.06104		7.22866
					7.04809		7.75042
					7.49094		7.10512
					7.93108		5.59683
					5.66196		7.06924
					7.06559		4.98397
					7.12061		7.51081
					7.04809		4.99238
					7.09915		4.7927
					7.49615		7.06993
					5.83491		6.00249
					7.29602		4.99238
					7.04809		4.99238
					6.91075		4.99238
					7.04812		7.04809
					7.21442		4.99238
					5.52884		5.8688
					7.10893		7.62402
					5.66196		7.48315
					7.46046		7.47923
					7.45497		7.49381
					7.11857		7.47686
					7.17392		7.47703
					7.47005		7.27046
					7.0519		7.04809
					7.28456		7.46804
					7.04809		4.68668
					5.63968		4.99238
					2.75314		5.00122
					4.91946		5.78393
					7.11485		7.12234
					4.91946		7.31405
					7.32382		7.46204
					4.99238		7.0519
					4.91946		7.04809
					7.58523		7.5074
					5.64025		7.48664
					7.10289		7.06262
					6.97862		7.04809
					5.52884		7.04809
					7.04809		4.99238
					4.60486		4.99238
					7.61992		7.06104
					5.80132		7.04809
					5.85677		7.45652
					5.52884		5.63968
					7.07044		5.63968
					7.94579		7.46355
					7.45723		5.42842
					4.99238		7.80958
					4.99238		5.52884
					4.99487		4.99238
					7.04812		5.52884
					7.50072		7.04648
					6.28522		7.23123
					2.75314		5.66196
					5.42842		5.79887
					7.04809		6.43195
					5.66196		7.04809
					5.66196		7.15393
					5.52884		4.99238
					7.0629		5.66196
					7.0629		7.04809
					2.75314		7.05377
					7.04809		4.99238
					7.04809		4.99238
					5.80965		7.86163
					7.06104		4.99238
					7.08123		7.47253
					5.72911		5.89888
					7.19681		7.05237
					4.38068		7.10473
					5.58042		7.95143
					7.14496		7.48704
					7.05002		7.06609
					7.05182		7.49311
					7.27779		7.81957
					7.06473		5.52884
					8.05867		7.08416
					7.68252		7.04809
					7.04809		4.68668
					7.04809		7.09977
					7.04809		7.0587
					7.10083		7.07465
					6.1275		4.68668
					5.93435		7.48636
					6.11147		5.44103
					6.97859		5.89888
					5.63639		7.04809
					4.69533		7.04809
					4.99238		7.10997
					8.00711		7.04809
					7.72293		5.66196
					6.97859		7.07465
					7.50782		5.66196
					7.0676		7.08374
					7.04809		4.99238
					7.06746		7.04809
					7.04809		7.77965
					7.46796		6.13149
					4.99238		7.45576
					5.80965		6.05585
					7.05577		4.99238
					5.66196		7.46366
					7.46349		5.87366
					7.4655		7.07133
					7.47087		7.04809
					7.45024		7.06473
					6.16696		4.99238
					7.09117		7.11695
					5.52884		7.23724
					5.52884		5.92729
					7.34468		6.29007
					7.22866		7.06104
					7.04812		7.06211
					7.04809		7.47298
					6.20586		7.06104
					6.23635		7.30619
					4.99238		7.08062
					7.45029		7.58513
					7.5974		7.04809
					7.76447		7.0762
					7.55248		7.1507
					7.46179		7.06104
					7.59103		7.06559
					7.46752		7.26197
					7.47827		7.51663
					7.45764		7.06473
					7.06704		7.07803
					4.99238		7.90657
					7.06337		7.04809
					4.99238		7.26856
					7.1247		7.49573
					7.08234		7.24028
					7.05189		7.30465
					7.11955		5.66196
					7.11201		4.99238
					5.7018		4.99238
					7.05161		7.0519
					7.1305		4.99238
					7.06632		7.0519
					7.09722		7.07465
					7.47963		7.84763
					7.45875		4.99238
					7.94366		7.77887
					7.73621		7.04809
					7.49276		7.62203
					6.84219		7.4624
					7.3907		7.46552
					7.68984		7.27486
					6.27695		7.04809
					7.46301		7.72334
					7.16216		7.22866
					5.66196		7.89503
					7.07817		7.68952
					7.26184		7.93147
					7.51113		7.86255
					7.04812		7.91444
					7.11822		7.86739
					7.0704		7.50458
					7.04809		7.62543
					7.12788		4.32283
					7.16147		7.61107
					5.29769		5.55506
					7.77756		7.87505
					7.53457		4.32283
					7.85976		7.04891
					7.47777		7.60172
					7.25945		4.32283
					7.04809		6.22164
					7.25968		7.92116
					7.45451		4.32283
					7.04809		7.45592
					7.15886		7.64982
					7.25487		4.84888
					7.16896		7.46995
					7.11859		7.57287
					7.74058		7.64669
					7.08736		7.7672
					7.86705		4.98397
					5.92413		6.46306
					5.96411		5.96308
					7.04809		7.46296
					7.69373		7.47865
					7.44757		7.45392
					7.09148		5.42842
					7.30977		7.45942
					7.46818		7.45392
					7.06788		7.45392
					5.63361		7.23724
					7.10616		7.45392
					5.91033		7.59169
					7.52465		7.23724
					7.63773		7.0584
					7.50026		7.07104
					7.5834		7.0584
					6.15811		7.0584
					7.67247		7.51822
					6.84219		7.0584
					6.84219		7.07104
					7.12098		5.42842
					4.84466		7.0584
					7.49365		7.61955
					6.35629		7.07957
					7.20291		2.75314
					7.2287		5.72911
					6.84219		7.04809
					5.63961		7.04809
					7.48265		7.04809
					7.4498		7.44872
					7.67431		7.04809
					7.1025		7.04809
					7.55806		7.06104
					6.00221		7.04809
					7.60243		7.04809
					5.3097		7.89426
					7.14186		7.44872
					7.71239		7.07022
					6.25351		7.4909
					7.46377		5.52884
					7.06104		5.78256
					7.0785		5.52884
					6.19352		5.52884
					7.64497		7.07516
					7.94066		7.56115
					7.29494		5.52884
					7.64511		5.52884
					7.46298		5.52884
					6.06855		5.52884
					5.98831		5.52884
					7.08438		7.06104
					7.06716		7.52371
					7.04809		7.25039
					7.46444		5.73757
					7.04809		6.28398
					5.66196		7.22866
					5.66196		7.22866
					7.70432		5.42842
					5.3917		7.04809
					7.32039		7.49446
					7.04809		7.06473
					5.66196		7.47472
					7.26161		7.32135
					6.05362		7.88283
					7.26782		7.51881
					7.04809		6.99374
					6.74992		7.0033
					7.55899		7.06559
					7.09488		7.58732
					5.93433		7.04809
					7.12795		7.54047
					7.09819		7.04809
					6.06216		7.04809
					7.05212		7.64394
					7.04809		7.52612
					4.69533		5.4664
					7.11217		7.76147
					7.0697		7.45898
					6.04321		7.51103
					5.52884		6.97859
					7.04809		7.36683
					5.63361		7.89214
					7.04856		7.44872
					7.06264		7.04809
					7.11235		7.04809
					7.44872		7.04809
					5.66196		7.04809
					5.96226		7.04809
					7.10234		7.04809
					4.59134		7.04809
					5.92428		7.04809
					5.95723		7.04809
					4.59134		7.49424
					5.92406		7.04811
					6.01898		7.42192
					7.22866		7.04809
					7.08551		7.49969
					7.04809		7.46655
					5.74471		7.79288
					7.05002		7.07325
					4.81782		7.07702
					4.69533		7.85826
					6.99345		5.52884
					5.80217		7.05881
					4.69533		7.77415
					7.10307		5.52884
					6.0534		7.04809
					5.52884		7.92744
					5.66196		4.99238
					6.10984		7.47066
					4.84888		6.97859
					7.17172		7.29232
					7.05342		7.45832
					7.44872		4.99238
					7.09078		7.04809
					7.04809		7.04809
					5.52018		7.04809
					5.52884		7.0584
					7.04809		7.64399
					7.07516		7.04809
					5.61052		7.04809
					7.04809		7.0943
					7.08769		7.09513
					5.70566		7.44968
					7.06264		7.60615
					6.62982		5.99502
					7.05469		7.3405
					4.84113		7.67639
					7.0646		7.09514
					6.06959		7.48601
					5.0889		7.52664
					7.06559		5.85743
					7.10414		7.09431
					6.47292		7.95694
					7.5933		7.04809
					7.59861		5.66196
					7.78502		7.08688
					7.40078		5.66196
					7.469		7.47117
					7.04809		7.08688
					7.0992		7.04809
					7.70342		7.07957
					7.67296		6.09331
					7.53605		7.46225
					7.51314		7.04809
					5.66196		7.77131
					6.52178		7.06844
					7.46586		7.19259
					7.89482		7.09313
					7.74977		7.44872
					7.48541		7.04809
					7.04809		7.26198
					7.91873		7.06559
					7.58596		7.06559
					7.46224		7.11695
					7.46887		6.13586
					7.04961		7.46225
					7.83377		5.66196
					7.46396		7.58281
					7.66665		7.45102
					5.68732		6.02413
					5.58042		7.07149
					5.5763		5.66196
					7.09333		7.50471
					6.13445		7.09333
					7.49026		7.0542
					7.04809		7.5098
					7.9982		5.66196
					7.66844		6.04696
					7.18295		7.15822
					7.50196		7.56639
					7.82845		7.00961
					7.05825		7.88019
					7.44237		7.07957
					7.49143		7.06357
					7.46862		7.36353
					7.11908		7.0679
					7.12886		7.0584
					6.10264		5.00122
					7.51409		7.06559
					7.09324		7.09015
					7.8113		7.04809
					7.13817		7.15248
					6.09741		7.06302
					7.93947		5.58042
					7.27147		7.12854
					7.11374		7.06559
					7.89767		7.13895
					7.05078		7.08271
					5.71021		7.07702
					6.84511		7.11894
					7.55841		7.77022
					4.59134		5.9754
					7.42451		7.44872
					7.10414		5.58042
					7.08393		4.69533
					7.1051		7.05002
					5.29525		7.46655
					6.15936		6.17405
					5.66196		7.51416
					7.08537		7.04809
					7.04809		7.04809
					6.40144		5.16692
					7.04809		7.11268
					6.84219		7.53067
					7.05002		7.04809
					7.54036		7.77078
					2.75314		7.61908
					7.04809		5.64601
					6.32677		5.92413
					5.58042		7.46375
					7.04809		5.92413
					7.61905		7.32368
					6.17786		5.80965
					6.12611		5.70566
					7.04809		7.06559
					7.04998		5.16692
					7.72046		5.66196
					7.05002		5.3907
					6.84219		4.99238
					5.66196		5.89786
					7.48277		7.06264
					7.07841		7.46819
					6.27886		7.45576
					5.22753		7.48675
					7.15603		7.08136
					7.53506		5.66196
					5.87503		5.68138
					6.09711		6.78717
					5.40417		7.8413
					6.27154		7.56104
					7.64817		7.06325
					6.09375		7.25502
					6.97859		7.28098
					7.14855		7.10547
					7.06559		7.07785
					7.06844		7.24028
					6.00703		7.24864
					7.04809		7.83242
					6.07076		5.88616
					7.4838		6.11824
					6.19443		7.25184
					5.7413		7.44872
					7.06784		7.06264
					7.12594		7.52295
					5.67132		7.08319
					5.58123		7.07957
					7.12034		7.46376
					7.12797		5.9733
					6.40454		5.92413
					5.85017		7.05002
					5.67799		7.47131
					7.32853		5.58042
					7.04809		7.06559
					7.1295		7.06559
					4.69533		7.05002
					7.04812		7.04809
					7.04812		7.04809
					7.19286		7.04809
					6.01102		7.27422
					7.45392		7.49157
					7.06264		7.16818
					7.05002		7.27743
					7.17111		7.26222
					7.0519		7.47922
					7.23832		7.27534
					7.47763		7.71446
					6.8628		7.27629
					7.45497		7.69035
					7.24149		5.94905
					7.04809		7.27888
					7.44872		5.44569
					7.30509		7.48781
					7.56703		6.42894
					7.04809		5.92413
					7.17055		7.06559
					6.85089		7.77236
					7.57106		7.23956
					7.06264		7.26161
					7.04963		5.72511
					7.11086		7.25973
					7.05002		7.27348
					7.04809		7.24968
					6.00221		6.24942
					7.11086		5.97778
					5.81083		5.93487
					7.06264		7.25089
					7.09742		7.24968
					6.30367		5.97219
					7.04963		7.06559
					4.59134		7.44872
					7.05002		7.26517
					5.68922		7.29517
					5.58042		7.07957
					4.59134		5.99561
					6.51498		6.23638
					4.5976		7.26853
					7.04809		7.04809
					7.06598		7.04809
					6.45213		5.95039
					7.06745		7.08985
					7.52909		5.94905
					5.52018		7.09414
					6.18346		7.46302
					7.04809		7.47181
					5.58042		7.66799
					5.94144		7.06559
					2.75314		7.27773
					7.06844		7.06743
					5.63361		7.07957
					5.52884		5.66196
					5.58042		7.06924
					5.76548		5.66196
					5.76753		7.04809
					7.05002		7.27098
					7.12503		7.28068
					7.04809		7.25826
					7.06632		7.25826
					4.98397		7.47923
					6.01359		7.45652
					7.05271		5.70649
					7.05271		7.45576
					7.12796		7.06559
					5.99786		7.06559
					5.63081		7.06831
					7.46674		7.04809
					4.23216		7.06559
					6.2614		7.04809
					6.16021		7.04809
					4.99205		7.04809
					5.67901		7.06559
					7.04809		5.80965
					7.11078		7.06559
					7.10414		7.06559
					7.04809		7.24028
					7.06104		7.22866
					4.99205		5.66196
					6.5478		7.47263
					6.05895		7.07467
					4.99205		7.06559
					6.65092		7.06559
					5.04635		7.06559
					6.38954		4.97825
					6.25989		7.06559
					5.99786		7.06559
					5.72911		7.06559
					7.44872		7.06559
					5.00122		7.0584
					5.52884		7.05002
					6.11136		7.06559
					2.55918		7.05002
					5.52819		7.06264
					7.04809		7.04809
					5.96905		7.04809
					7.04809		7.04809
					7.04809		7.04809
					4.69533		7.04809
					5.30576		7.04809
					7.22866		7.04809
					7.65789		7.04809
					7.20593		7.04809
					5.77704		7.04809
					6.01457		7.04809
					7.5064		7.04809
					7.50124		7.04809
					7.09988		7.04809
					7.47863		7.04809
					7.24518		7.04809
					4.69533		7.04809
					6.21432		7.04809
					7.04809		7.04809
[truncated: 230 more rows]
